# Supplementary material for: Metagenomics and Quantitative Stable Isotope Probing Offer Insights into Metabolism of Polycyclic Aromatic Hydrocarbon Degraders in Chronically Polluted Seawater
Source: mSystems. 2021 May 11;6(3):e00245-21. doi: 10.1128/mSystems.00245-21 (PMC8125074; doi:10.1128/mSystems.00245-21)
Supplement: DATA SET S2 [file mSystems.00245-21-sd002.xlsx]

## Sheet: bins_summary
MAG name	Length (bp)	# contigs	N50	GC_content	Completion (%)	Redundancy (%)	Anvio taxonomy	GTDB-Tk pplacer taxonomy	GToTree taxonomy	16S-rRNA taxonomy	CAT0113	CAT0413	CAT0712	CAT0714	CAT0714_13	CAT1012	CAT1014	CAT1014_12	CAT1014_13	POLA0113	POLA0413	POLA0515_12	POLA0515_13	POLA0712	POLA0714	POLA0714_12	POLA0714_13	POLA1012	POLA1014	POLA1014_12	POLA1014_13	SPOT0113	SPOT0413	SPOT0712	SPOT0714	SPOT0714_12	SPOT0714_13	SPOT1012	SPOT1014
Bin_1_2_1	1672180	115	20187	42.2418	81.295	5.7554	Coraliomargarita	d__Bacteria;p__Verrucomicrobiota;c__Verrucomicrobiae;o__Opitutales;f__MB11C04;g__MB11C04;s__	Coraliomargarita		0.11953	0.311575	0.231984	4.73222	16.0745	0.982776	2.20827	2.62612	4.2002	0.00214507	0.00254313	8.39433	62.1188	8.728	2.9264	31.2751	45.9438	0.311086	2.2311	11.4691	7.06643	0	0	0.885239	5.78666	21.3092	23.9759	0.656308	2.51448
Bin_10_2_1	2065881	121	22509	54.529	86.3309	7.91367	Unknown_Rhodobacteraceae	d__Bacteria;p__Proteobacteria;c__Alphaproteobacteria;o__Rhodobacterales;f__Rhodobacteraceae;g__Planktomarina;s__	Rhodobacteraceae		40.3151	0.59681	0.263342	1.43601	1.63101	0	0	0	0.000571679	7.64248	0.285054	17.4559	89.0311	30.6278	19.0928	30.2889	24.2724	1.05574	3.04086	3.99915	1.1735	0	0.00160193	0.45771	0.822791	0.594223	0.771514	0	0.00190241
Bin_14_1	2176644	190	12980	52.8093	89.9281	5.7554	Halioglobus	d__Bacteria;p__Proteobacteria;c__Gammaproteobacteria;o__Pseudomonadales;f__Halieaceae;g__Luminiphilus;s__	Halioglobus		29.8342	0.990072	0.471654	8.45838	222.363	0.754307	8.01755	34.8318	114.766	1.92034	0.751384	20.164	44.1495	10.9857	14.8919	30.3121	37.9155	2.18537	5.96126	6.22226	2.49935	0.443782	0.392335	24.5941	11.174	255.454	251.933	0.843687	5.65591
Bin_15_1_1	1581008	123	16114	44.3504	82.0144	8.63309	Unknown	d__Bacteria;p__Proteobacteria;c__Gammaproteobacteria;o__Burkholderiales;f__SG8-40;g__UBA3031;s__	Chromatialles		0.0639733	0.000824034	0.000419941	0	0	0	0	0	0	1.70387	0.0017722	3.34633	26.5485	0.0336738	2.5393	13.5722	10.2507	0.000706978	2.0025	2.72231	1.42117	0	0	0	0	0	0	0	0
Bin_15_3	1950185	92	29918	44.4766	97.1223	5.7554	Unknown	d__Bacteria;p__Proteobacteria;c__Gammaproteobacteria;o__Burkholderiales;f__SG8-40;g__UBA3031;s__	Chromatialles		4.11581	0.144459	0.175142	0.00144758	0.00633364	0	0	0.000987638	0	2.88551	0.875288	6.14763	32.6861	5.45164	5.66923	35.8257	27.6909	0.134271	6.23692	6.62323	4.22709	0.0290722	0.0215941	0.000204614	0.00159414	0.00567747	0.0147555	0	0.0487104
Bin_19_1	2545896	236	11500	44.7052	92.8058	5.7554	Unknown	d__Bacteria;p__Verrucomicrobiota;c__Verrucomicrobiae;o__Opitutales;f__MB11C04;g__MB11C04;s__	Coraliomargarita		0.374162	0	0.000851959	0.0855544	0.332071	0	0	0.00133778	0	1.69706	2.15005	11.145	31.5665	21.5159	2.12679	16.7104	20.514	0.481317	0.00697009	0.041758	0.00440504	0.232529	0.214709	1.26942	0.098989	0.237867	0.369495	0	0
Bin_20_1_1	1941566	111	24872	53.8578	86.3309	7.91367	Unknown	d__Bacteria;p__Proteobacteria;c__Alphaproteobacteria;o__Parvibaculales;f__RS24;g__UBA8337;s__	Rhizobiales		1.25976	0.0038391	0.00665561	0.660335	14.2838	0	0.000649495	1.22962	2.86643	0.000816179	0	10.325	51.3103	5.95401	1.68524	5.03658	4.48139	0	2.06277	1.09992	0.0347511	0	0	1.65304	2.28128	11.1848	16.0529	0	0.372778
Bin_25_3	1810093	65	37281	45.0607	88.4892	2.8777	Owenweeksia	d__Bacteria;p__Bacteroidota;c__Bacteroidia;o__Flavobacteriales;f__Cryomorphaceae;g__UBA10364;s__	Owenweeksia		4.63951	0	0	0	0	0	0	0	0	7.72709	0	6.84942	36.7515	2.27876	12.8951	6.74276	24.1902	0.103183	10.6704	3.86845	3.31826	0.00147819	0.00263839	0.00338942	0	5.19424e-05	0	0	0
Bin_27_2	2240774	96	33483	50.7733	100	7.19424	Unknown	d__Bacteria;p__Proteobacteria;c__Gammaproteobacteria;o__Pseudomonadales;f__Litoricolaceae;g__Litoricola;s__	Gammaproteobacteria	Litoricola	3.17846	0	0	0.188948	0.616392	0	0.000883449	0	0.000819886	1.72523	0	31.3171	53.6326	10.9146	6.01679	8.50648	9.42315	1.22003	4.39983	5.13445	1.91817	0	0	0	0.417073	0.534482	0.677206	0	0.132165
Bin_29_1	1574287	144	12220	41.0961	79.1367	5.7554	Unknown	d__Bacteria;p__Bacteroidota;c__Bacteroidia;o__Flavobacteriales;f__Cryomorphaceae;g__UBA10364;s__	Owenweeksia		2.01034	0.00154681	0	0.0764848	1.99518	0	0	0.0053178	0	0.0483652	0	4.56573	21.3774	1.58268	7.0052	11.9617	40.9695	0	5.42981	4.35245	5.07244	0	0	1.19251	0.251804	4.06734	3.2889	0	0
Bin_3_1	1649587	61	39188	48.453	90.6475	2.8777	Candidatus Puniceispirillum	d__Bacteria;p__Proteobacteria;c__Alphaproteobacteria;o__Puniceispirillales;f__Puniceispirillaceae;g__;s__	Puniceispirillum	Puniceispirillum	1.28566	0	6.79322	21.0286	23.263	7.65569	15.807	6.13525	11.8067	0.181309	0.0374328	3.14393	49.648	2.28714	8.98336	17.5603	12.1931	0.0139734	13.3389	7.02648	2.76554	0	0	7.18076	17.9079	14.4901	20.5076	3.67546	22.7166
Bin_3_4	1896840	132	19504	52.7623	75.5396	2.8777	Candidatus Puniceispirillum	d__Bacteria;p__Proteobacteria;c__Alphaproteobacteria;o__Puniceispirillales;f__Puniceispirillaceae;g__Puniceispirillum;s__	Puniceispirillum		0.701569	0.0465465	5.52301	10.0953	15.0585	11.6176	29.5724	7.48891	16.6262	1.05348	1.45722	2.94225	45.3404	0.796599	6.22282	22.0538	12.9477	0.175176	13.7445	10.6126	3.23116	0.10326	0.0984414	6.15031	11.2535	8.659	11.4374	9.20029	37.7792
Bin_39_1	3193145	124	31848	58.16	91.3669	5.03597	Unknown	d__Bacteria;p__Proteobacteria;c__Alphaproteobacteria;o__Defluviicoccales;f__UBA830;g__;s__	Rhodospirillaceae		0.0170559	0	0	0	0	0	0.0141332	0.00025781	0.0238929	0.248449	0.00932173	0.179193	30.5271	0.0208843	2.37195	10.876	5.36874	0.455754	1.67659	4.27344	0.812429	0	0.000510565	0	0	0.00197486	0.00099417	0	0.00424812
Bin_4_4	2978420	125	33686	54.4775	97.1223	1.43885	Unknown	d__Bacteria;p__Proteobacteria;c__Gammaproteobacteria;o__Pseudomonadales;f__HTCC2089;g__UBA4421;s__	Pseudohongiella		13.6805	0.857887	0.54529	0.763249	11.4137	0.0687492	0.82023	3.4089	11.9546	1.09987	0.110312	9.82754	44.3628	4.53289	7.73056	39.5779	23.3659	1.05107	2.43793	3.35174	0.566352	0.0452122	0.0371672	1.76546	1.0504	15.6477	17.918	0.00812417	1.49916
Bin_42_1	2401941	9	2034668	41.8739	99.2806	2.8777	Cycloclasticus	d__Bacteria;p__Proteobacteria;c__Gammaproteobacteria;o__Methylococcales;f__Cycloclasticaceae;g__Cycloclasticus;s__	Cycloclasticus	Cycloclasticus	0	0	0	0	0.00322995	0	0	0	0.0238658	0	0	31.909	95.3348	0.00232169	0	35.3176	0.231341	0	0.227557	596.545	108.498	0	0	0	0	0.00158475	0	0	0
Bin_44_1	1898673	81	32666	43.9048	89.2086	5.7554	Owenweeksia	d__Bacteria;p__Bacteroidota;c__Bacteroidia;o__Flavobacteriales;f__Cryomorphaceae;g__UBA10364;s__	Owenweeksia		16.0377	0.418562	0	2.77919	2.76164	0	0.00168301	0.000150978	0	16.9741	13.8199	8.58836	36.2795	9.03029	7.74029	4.9726	22.8308	1.69518	6.99393	1.6641	1.49497	4.04571	3.91937	7.34922	1.95267	1.37454	1.69275	0	1.1745
Bin_46_1	2449745	96	40809	54.8789	97.1223	5.7554	Candidatus Puniceispirillum	d__Bacteria;p__Proteobacteria;c__Alphaproteobacteria;o__Puniceispirillales;f__Puniceispirillaceae;g__;s__	Puniceispirillum		0	0	0.188094	11.5011	25.1355	0.543846	1.55207	0.398642	1.94912	0.0446227	0.446475	0.883382	22.8868	0	4.65158	12.2627	8.86062	0.0129585	8.35341	10.8752	2.34312	0.0726012	0.0736539	2.58254	14.4073	22.7581	27.4545	0.643977	3.13353
Bin_47_1	1246795	38	45922	36.7337	97.1223	0.719424	Unknown	d__Bacteria;p__Proteobacteria;c__Gammaproteobacteria;o__Pseudomonadales;f__Porticoccaceae;g__Porticoccus;s__	Cellvibrionales	Porticoccus	1.88659	0	0.0561904	0	0.00360853	0.755311	7.05376	29.7225	25.3847	9.49536	0.132297	23.5223	31.5468	4.64318	3.99248	21.8801	17.4583	0.351986	22.5234	14.512	10.5917	0.017007	0.0124995	0.00667474	0	0.00574501	0.0020374	0.425242	8.05294
Bin_5_1_1	2106601	119	21360	49.1319	86.3309	7.91367	Candidatus Puniceispirillum	d__Bacteria;p__Proteobacteria;c__Alphaproteobacteria;o__Puniceispirillales;f__Puniceispirillaceae;g__Puniceispirillum;s__	Puniceispirillum		0.00855808	0.00100205	0.00337017	0.556418	1.00082	0.00545555	0.0983462	0.0272467	0.158529	0.0024732	0.0146808	1.32096	22.5527	0.0148337	1.46506	4.14039	3.28986	0	1.00603	1.01957	0.209739	0	0	0.00641713	2.50732	3.16037	4.20442	0.000785095	0.109474
Bin_56	1621709	117	16488	44.2597	59.7122	4.31655	Owenweeksia	d__Bacteria;p__Bacteroidota;c__Bacteroidia;o__Flavobacteriales;f__Cryomorphaceae;g__UBA10364;s__	N/A		2.00839	0.00207188	0	0.00473064	0.119016	0	0	0	0	3.18609	2.23688	2.2122	16.4479	2.76326	0.327197	0.118859	1.38285	0	0.00568024	0.000833314	0.000213808	7.04768	6.76593	5.6222	0.135555	0.398629	0.724258	0	0
Bin_6_2	3757843	151	34018	57.0769	95.6835	4.31655	Unknown	d__Bacteria;p__Proteobacteria;c__Alphaproteobacteria;o__;f__;g__;s__	Rhodospirillaceae		0.0495693	0	0	0	0	0	0	0	0	0.0100925	0	1.04913	24.4186	0.000144928	0.0337336	0.36164	0.151328	0	0.000504649	0.0138576	0.000326322	0	0	0	0	0	0	0	0
Bin_6_3	2234256	23	192149	53.0399	69.7842	0	Candidatus Puniceispirillum	d__Bacteria;p__Proteobacteria;c__Alphaproteobacteria;o__Puniceispirillales;f__Puniceispirillaceae;g__;s__	Puniceispirillum		0.913212	0	0	0	0	0	0	0	0	0.0187856	0	1.66888	28.4317	0.0919082	0.332269	0.856732	0.61062	0	0.0214045	0.024179	0.00273553	0	0	0	0	0	0	0	0
Bin_8_1_1	3602553	133	41447	53.1995	94.2446	7.19424	Unknown	d__Bacteria;p__Proteobacteria;c__Gammaproteobacteria;o__Pseudomonadales;f__HTCC2089;g__UBA9926;s__	Pseudohongiella	OM182	13.6393	0	0	0	0	0	0	0	0	5.39257	0	9.75958	35.175	4.50387	3.47373	7.65213	4.86594	0.00296541	0.602532	0.958308	0.318888	0	0	0	0	0	0	0	0
Bin_8_2	4251591	84	76895	51.2268	94.2446	7.91367	Unknown	d__Bacteria;p__Proteobacteria;c__Gammaproteobacteria;o__Pseudomonadales;f__HTCC2089;g__UBA9659;s__	Pseudohongiella		1.16094	0	0	0	0	0	0	0	0	0.000671455	0	3.47709	20.8155	0.961168	1.33761	9.83059	2.15147	0	0.00523908	0.0540929	0.0467325	0	0	0	0	0	0	0	0
Bin_9_1_1	1825129	96	27866	36.9305	87.0504	5.03597	Unknown_Rhodobacteraceae	d__Bacteria;p__Proteobacteria;c__Alphaproteobacteria;o__Rhodobacterales;f__Rhodobacteraceae;g__Amylibacter_A;s__	Rhodobacteraceae		191.567	8.6493	2.73796	0.327844	0.601619	0	0	0.0191284	0.00166299	30.7331	26.8854	15.4225	30.9591	51.5315	18.2495	44.4944	54.098	0.415924	1.93293	1.28318	1.36902	4.52502	4.44772	5.0072	0.0319286	0.0562464	0.134406	0	0
POLA0515-13_bin_1	2261710	27	125303	50.7625	68.3453	0.719424	Unknown	d__Bacteria;p__Proteobacteria;c__Gammaproteobacteria;o__Pseudomonadales;f__Porticoccaceae;g__HTCC2207;s__	Cellvibrionales	SAR92	14.9372	0	0	0.0132069	15.4833	0	0	0	0	0.0175532	0.00216001	12.9756	41.3275	5.29844	0.228012	1.162	0.991828	0	0.00128225	0.00220436	0	0	0	0.00194046	0.0168941	5.84723	8.05619	0	0.00664413
POLA0515-13_bin_10	2244563	184	14085	55.0606	56.1151	2.15827	Unknown	d__Bacteria;p__Proteobacteria;c__Alphaproteobacteria;o__Rhodobacterales;f__Rhodobacteraceae;g__Planktomarina;s__	Rhodobacteraceae		5.85035	0.00235928	0	0.0173372	0.0222225	0	0	0	0	2.24768	0.000255953	6.08828	26.8007	4.55831	3.9654	5.19101	3.81455	0.00411729	0.76377	0.984927	0.0701375	0	0	0.000146259	0.00667704	0.00915956	0.00484472	0	0
POLA0515-13_bin_11	4332174	205	29272	52.3759	95.6835	4.31655	Unknown	d__Bacteria;p__Proteobacteria;c__Alphaproteobacteria;o__Rhodobacterales;f__Rhodobacteraceae;g__HIMB11;s__	Rhodobacteraceae		2.41699	2.01304	1.03511	0.0145029	0.11415	0.00682903	0.00061952	0	0.00658752	1.23458	1.35183	1.14452	18.1609	0.92552	0.852265	8.24335	2.53325	0.00936381	0.0949069	0.249314	0.191815	0.482587	0.417419	1.48372	0.0384547	0.212746	0.154288	0.00932353	0.00285612
POLA0515-13_bin_12	2321808	77	40772	47.212	89.2086	0.719424	Unknown	d__Bacteria;p__Proteobacteria;c__Gammaproteobacteria;o__Pseudomonadales;f__Porticoccaceae;g__HTCC2207;s__	Cellvibrionales		0.00925727	0	0	0	0.007768	0	0	0	0	0	0	7.27838	17.9177	0	0.000987535	1.06005	0.0422805	0	0	0	0	0	0	0	0.00055058	0.017398	0.0215092	0	0
POLA0515-13_bin_15	2397444	69	56693	49.9665	89.2086	2.8777	Unknown	d__Bacteria;p__Proteobacteria;c__Alphaproteobacteria;o__Rhodobacterales;f__Rhodobacteraceae;g__HIMB11;s__	Rhodobacteraceae		0.0113707	0	0	4.64568	24.6279	0	0.0210165	0.663865	0.390982	1.46645	0	11.3693	41.088	10.7079	32.7929	63.0015	72.1959	6.66813	16.2185	35.7203	16.5128	0	0	0	1.61471	8.86219	14.4629	0	0.0969868
POLA0515-13_bin_16	2704662	86	44341	40.1456	98.5612	3.59712	Unknown	d__Bacteria;p__Bacteroidota;c__Bacteroidia;o__Flavobacteriales;f__1G12;g__;s__	Flavobacteria		0	0	0	0	0	0	0	0	0	0	0	1.61427	14.5285	0	4.20305	3.26683	5.22235	0	1.91306	0.132195	0.193774	0	0	0	0	0	0	0	0
POLA0515-13_bin_23	1958622	131	18241	41.2744	96.4029	0	Candidatus Cyclonatronum	d__Bacteria;p__Bacteroidota;c__Rhodothermia;o__Balneolales;f__Balneolaceae;g__UBA1275;s__	Rhodothermus		0	4.15443	0.140176	1.70824	10.0682	0.00616582	1.94049	3.62918	4.80687	0.100628	0.00407449	3.21574	15.5987	0.924586	6.05875	8.44926	21.683	0.55387	19.0564	9.38218	5.51915	0.0030337	0.000700885	1.24017	5.3187	24.1227	31.0443	0	6.66937
POLA0515-13_bin_27	2802862	221	15102	51.5815	92.8058	10.0719	Unknown	d__Bacteria;p__Proteobacteria;c__Gammaproteobacteria;o__Pseudomonadales;f__HTCC2089;g__UBA9926;s__	Pseudohongiella	OM182	0.870042	0.111059	0.0113292	0.0415813	0.0414367	0	0	0.00266219	0.0206544	1.28458	1.776	5.82653	29.0539	0.756978	13.5093	33.6061	31.4711	0.390623	6.06977	11.1431	3.92789	0.841484	0.758161	0.0157003	0.0163684	0.0596187	0.0654664	0	0.000780201
POLA0515-13_bin_34	3537058	118	43234	36.1647	91.3669	3.59712	Colwellia	d__Bacteria;p__Proteobacteria;c__Gammaproteobacteria;o__Enterobacterales;f__Alteromonadaceae;g__Colwellia;s__	Colwellia	Colwellia	0	0	0	0	0	0	0	0	0	0	0	800.74	29.228	0	0	0.00271391	9.40119e-05	0	0	50.9238	0	0	0	0	0	0	0	0	0
POLA0515-13_bin_38	1968106	161	13162	38.8377	82.0144	1.43885	Glaciecola	d__Bacteria;p__Bacteroidota;c__Bacteroidia;o__Flavobacteriales;f__Crocinitomicaceae;g__UBA4466;s__	Glaciecola		1.04245	0.00812773	0	0	0	0	0	0	0	0.0943906	0	1.82802	13.033	2.34303	1.9195	2.02069	8.98107	0.000308277	0.30966	0.0284865	0.1802	0	0	0	0	0	0	0	0
POLA0515-13_bin_4	3821752	273	16336	52.1079	61.1511	4.31655	Pseudohongiella	d__Bacteria;p__Proteobacteria;c__Gammaproteobacteria;o__Pseudomonadales;f__Pseudohongiellaceae;g__UBA9145;s__	Pseudohongiella	Pseudohongiella	0.147721	0.0053426	0.0627711	0.0647513	0.203678	0.0386279	0.0508519	0.317212	0.470514	1.51124	0.43419	5.09516	19.5029	0.471653	8.23689	31.1536	11.5893	0.0370232	2.71651	3.58469	1.80783	0.185447	0.171894	0.0495084	0.0731289	0.121495	0.227844	0.0114325	0.0834577
POLA0515-13_bin_43	2389817	109	31474	52.7227	97.8417	4.31655	Halioglobus	d__Bacteria;p__Proteobacteria;c__Gammaproteobacteria;o__Pseudomonadales;f__Halieaceae;g__Luminiphilus;s__	Halioglobus		0.152689	0	0	0.903163	7.72917	0	0.384163	0.825237	2.77701	0.0106047	0	4.41875	15.724	0.386085	4.15925	10.0959	10.1959	0.000783386	3.86487	2.56661	0.81115	0	0	0	1.78711	13.5116	15.7719	0	0.530211
POLA0515-13_bin_44	2119832	106	27138	52.3757	82.7338	9.35252	Unknown	d__Bacteria;p__Proteobacteria;c__Gammaproteobacteria;o__Pseudomonadales;f__Porticoccaceae;g__HTCC2207;s__	Cellvibrionales		24.627	0	0	0	3.38214	0	0	0	0	1.2674	0	4.61796	19.7384	2.42494	0	0.027126	0.00680335	0.0786706	0	0	0	0	0	0	0.00368229	0.401316	0.80615	0	0
POLA0515-13_bin_6	1615071	146	11882	41.6067	87.7698	4.31655	Candidatus Puniceispirillum	d__Bacteria;p__Proteobacteria;c__Alphaproteobacteria;o__Puniceispirillales;f__Puniceispirillaceae;g__;s__	Puniceispirillum		0.0802765	0.00432895	1.32512	4.63577	4.7481	1.58823	9.04017	2.30615	3.37537	0.135126	0.219358	1.78144	15.0715	0.0472561	3.41225	10.1086	10.2019	0.0534559	4.27654	4.86981	3.60115	0.0102521	0.0143924	0.632785	10.1329	8.87757	11.3653	1.23854	10.3541
POLA0515-13_bin_8	4266104	380	12364	48.107	83.4532	5.03597	Unknown	d__Bacteria;p__Verrucomicrobiota;c__Verrucomicrobiae;o__Pedosphaerales;f__AAA164-E04;g__AAA164-E04;s__	Verrucomicrobia	Pedosphaeraceae	0.248938	0	0	0	0	0	0	0	0	0.389359	0.0131865	2.88376	13.8274	0.430115	0.131753	2.43849	0.52695	0.00457853	0.275676	0.119122	2.17579	1.7068	1.6167	0	0	0	0	0	0
POLA0515-13_bin_9	1842536	149	13854	48.4042	93.5252	7.19424	Candidatus Puniceispirillum	d__Bacteria;p__Proteobacteria;c__Alphaproteobacteria;o__Puniceispirillales;f__UBA1172;g__;s__	Puniceispirillum		0.968214	0.00183517	0	0.966105	0.997517	0.0129116	2.88574	0.458687	1.51394	0.9147	0.0614986	2.38505	26.8738	3.18796	6.48652	12.1153	9.66703	0.0906117	12.1735	7.37724	2.43637	0	0	0.000695911	1.74056	1.57791	2.0896	0.0112728	3.58158
POLA0714-12_bin_12	2869958	129	31365	51.113	97.8417	1.43885	Unknown	d__Bacteria;p__Proteobacteria;c__Alphaproteobacteria;o__Rhodobacterales;f__Rhodobacteraceae;g__HIMB11;s__	Rhodobacteraceae	Rhodobacteraceae	44.5728	13.4003	49.5124	26.0863	52.5797	2.09627	3.77541	4.15788	5.21995	15.1728	8.46805	32.5956	172.656	13.7926	35.207	118.412	83.4878	9.21077	16.678	36.5922	19.4734	2.6589	2.47319	43.1755	22.4002	28.5291	31.2597	2.53108	3.84509
POLA0714-12_bin_9	2466173	140	23805	40.3743	95.6835	3.59712	Unknown_Rhodobacteraceae	d__Bacteria;p__Proteobacteria;c__Alphaproteobacteria;o__Rhodobacterales;f__Rhodobacteraceae;g__HIMB11;s__	Rhodobacteraceae		0.471803	9.61008	81.394	28.0305	28.8061	4.71466	8.291	8.23415	5.98324	19.1649	40.6208	0.466428	0.825266	1.83054	31.1837	125.734	125.841	2.04701	7.51516	8.401	7.79475	10.8639	10.3704	19.5167	25.3198	24.5953	34.1138	1.4251	9.4542
