# Supplementary material for: Metagenomics and Quantitative Stable Isotope Probing Offer Insights into Metabolism of Polycyclic Aromatic Hydrocarbon Degraders in Chronically Polluted Seawater
Source: mSystems. 2021 May 11;6(3):e00245-21. doi: 10.1128/mSystems.00245-21 (PMC8125074; doi:10.1128/mSystems.00245-21)
Supplement: DATA SET S4 [file mSystems.00245-21-sd004.xlsx]

## Sheet: Sheet1
MAG	Taxonomy	scaffold	gene_position	start_position	end_position	strandedness	rank	kegg_id	kegg_hit	peptidase_id	peptidase_family	peptidase_hit	peptidase_RBH	peptidase_identity	peptidase_bitScore	peptidase_eVal	pfam_hits	cazy_hits	vogdb_description	vogdb_categories	heme_regulatory_motif_count
POLA0515-13_bin.34.orig	Colwellia	minimus2_1015	1	3	1517	1	D										Bacterial DNA polymerase III alpha subunit finger domain [PF17657.1]; Helix-hairpin-helix motif [PF14579.6]; OB-fold nucleic acid binding domain [PF01336.25]		sp|O67125|DPO3A_AQUAE DNA polymerase III subunit alpha; XhXr	Xr;Xh	0
POLA0515-13_bin.34.orig	Colwellia	minimus2_1015	2	1559	2515	1	C	K01962	acetyl-CoA carboxylase carboxyl transferase subunit alpha [EC:6.4.1.2 2.1.3.15]								Acetyl co-enzyme A carboxylase carboxyltransferase alpha subunit [PF03255.14]; Carboxyl transferase domain [PF01039.22]; Malonate decarboxylase gamma subunit (MdcE) [PF06833.11]				0
POLA0515-13_bin.34.orig	Colwellia	minimus2_1015	3	2597	3997	1	C	K04075	tRNA(Ile)-lysidine synthase [EC:6.3.4.19]								PP-loop family [PF01171.20]; TilS substrate C-terminal domain [PF11734.8]; TilS substrate binding domain [PF09179.11]				0
POLA0515-13_bin.34.orig	Colwellia	minimus2_1015	4	4298	5524	-1	C	K07862	serine/threonine transporter								Sodium:dicarboxylate symporter family [PF00375.18]				0
POLA0515-13_bin.34.orig	Colwellia	minimus2_1015	5	5741	6310	1	C	K06193	protein PhnA								PhnA domain [PF03831.14]				0
POLA0515-13_bin.34.orig	Colwellia	minimus2_1015	6	7036	8238	1	E														0
POLA0515-13_bin.34.orig	Colwellia	minimus2_1015	7	8239	8751	1	D										Invasion associated locus B (IalB) protein [PF06776.12]				0
POLA0515-13_bin.34.orig	Colwellia	minimus2_1015	8	8801	9253	-1	D										Phospholipid methyltransferase [PF04191.13]				0
POLA0515-13_bin.34.orig	Colwellia	minimus2_1015	9	9466	10461	-1	C	K07146	UPF0176 protein								UPF0176 acylphosphatase like domain [PF17773.1]; Rhodanese-like domain [PF00581.20]				0
POLA0515-13_bin.34.orig	Colwellia	minimus2_1015	10	10753	10926	1	D										Protein of unknown function (DUF3545) [PF12065.8]				0
POLA0515-13_bin.34.orig	Colwellia	minimus2_1015	11	11123	11695	1	C	K06169	tRNA-(ms[2]io[6]A)-hydroxylase [EC:1.-.-.-]								tRNA-(MS[2]IO[6]A)-hydroxylase (MiaE) [PF06175.11]				0
POLA0515-13_bin.34.orig	Colwellia	minimus2_1015	12	12002	13240	1	D										Histidine kinase-, DNA gyrase B-, and HSP90-like ATPase [PF02518.26]; Histidine kinase-like ATPase domain [PF13581.6]				0
POLA0515-13_bin.34.orig	Colwellia	minimus2_1015	13	13257	14957	1	C	K02488,K21023	two-component system, cell cycle response regulator [EC:2.7.7.65]; diguanylate cyclase [EC:2.7.7.65]								EAL domain [PF00563.20]; Diguanylate cyclase, GGDEF domain [PF00990.21]; HlyD membrane-fusion protein of T1SS [PF00529.20]; Response regulator receiver domain [PF00072.24]		sp|Q5PLI4|DGCQ_SALPA Probable diguanylate cyclase DgcQ; Xh	Xh	0
POLA0515-13_bin.34.orig	Colwellia	minimus2_1015	14	14992	15357	1	D										Nucleoside-specific channel-forming protein, Tsx [PF03502.13]				0
POLA0515-13_bin.34.orig	Colwellia	minimus2_1015	15	15372	15728	1	D										Nucleoside-specific channel-forming protein, Tsx [PF03502.13]; Domain of unknown function (DUF5020) [PF16412.5]				0
POLA0515-13_bin.34.orig	Colwellia	minimus2_1015	16	15756	16127	1	D										Response regulator receiver domain [PF00072.24]				0
POLA0515-13_bin.34.orig	Colwellia	minimus2_1015	17	16251	16544	-1	E														0
POLA0515-13_bin.34.orig	Colwellia	minimus2_1015	18	16672	17256	-1	C	K03808	paraquat-inducible protein A								Paraquat-inducible protein A [PF04403.13]				0
POLA0515-13_bin.34.orig	Colwellia	minimus2_1015	19	17524	17835	1	E														0
POLA0515-13_bin.34.orig	Colwellia	minimus2_1015	20	17863	18798	1	C	K09781	uncharacterized protein								Protein of unknown function (DUF808) [PF05661.12]				0
POLA0515-13_bin.34.orig	Colwellia	minimus2_1015	21	18880	19617	1	C	K05812	DTW domain-containing protein								DTW domain [PF03942.15]				0
POLA0515-13_bin.34.orig	Colwellia	minimus2_1015	22	19687	20514	-1	C	K02303	uroporphyrin-III C-methyltransferase [EC:2.1.1.107]								Tetrapyrrole (Corrin/Porphyrin) Methylases [PF00590.20]				0
POLA0515-13_bin.34.orig	Colwellia	minimus2_1015	23	20755	23520	-1	D										Tetratricopeptide repeat [PF13429.6]; Anaphase-promoting complex, cyclosome, subunit 3 [PF12895.7]; Tetratricopeptide repeat [PF14559.6]; ChAPs (Chs5p-Arf1p-binding proteins) [PF09295.10]				0
POLA0515-13_bin.34.orig	Colwellia	minimus2_1015	24	23661	24485	-1	E														0
POLA0515-13_bin.34.orig	Colwellia	minimus2_1015	25	24823	25425	1	C	K06187	recombination protein RecR								Toprim domain [PF13662.6]; RecR protein [PF02132.15]; Toprim domain [PF01751.22]				0
POLA0515-13_bin.34.orig	Colwellia	minimus2_1015	26	25544	27487	1	C	K04079	molecular chaperone HtpG								Hsp90 protein [PF00183.18]; Histidine kinase-, DNA gyrase B-, and HSP90-like ATPase [PF13589.6]				0
POLA0515-13_bin.34.orig	Colwellia	minimus2_1015	27	27647	28291	1	C	K00939	adenylate kinase [EC:2.7.4.3]								Adenylate kinase [PF00406.22]; AAA domain [PF13207.6]; Adenylate kinase, active site lid [PF05191.14]; AAA domain [PF13238.6]				0
POLA0515-13_bin.34.orig	Colwellia	minimus2_1015	28	28644	31721	1	C	K07190,K07190	phosphorylase kinase alpha/beta subunit; phosphorylase kinase alpha/beta subunit								Glycosyl hydrolases family 15 [PF00723.21]				0
POLA0515-13_bin.34.orig	Colwellia	minimus2_1015	29	31942	32703	1	E														0
POLA0515-13_bin.34.orig	Colwellia	minimus2_1015	30	32923	33495	1	C	K06895	L-lysine exporter family protein LysE/ArgO								LysE type translocator [PF01810.18]				0
POLA0515-13_bin.34.orig	Colwellia	minimus2_1015	31	33535	34134	1	C	K18199	cyclohexyl-isocyanide hydratase [EC:4.2.1.103]	MER0101471	C56	MER0101471 - family C56 non-peptidase homologues (Acaryochloris marina) [C56.UNW]#C56#{peptidase unit: 5-170}~source ABW26086~	FALSE	0.64	211	5.32e-61	DJ-1/PfpI family [PF01965.24]				0
POLA0515-13_bin.34.orig	Colwellia	minimus2_1015	32	34158	34697	-1	C	K07284	sortase A [EC:3.4.22.70]	MER0145276	C60A	MER0145276 - subfamily C60A unassigned peptidases (Shewanella piezotolerans) [C60.UPA]#C60A#{peptidase unit: 35-183}~source ACJ29806~	FALSE	0.39	81	1.71e-16	Sortase domain [PF04203.13]				0
POLA0515-13_bin.34.orig	Colwellia	minimus2_1015	33	34760	36982	-1	C	K07114	Ca-activated chloride channel homolog								von Willebrand factor type A domain [PF13768.6]; Vault protein inter-alpha-trypsin domain [PF08487.10]; von Willebrand factor type A domain [PF00092.28]; von Willebrand factor type A domain [PF13519.6]				0
POLA0515-13_bin.34.orig	Colwellia	minimus2_1015	34	37220	37792	1	C	K02356	elongation factor P								Elongation factor P, C-terminal [PF09285.11]; Elongation factor P (EF-P) KOW-like domain [PF08207.12]; Elongation factor P (EF-P) OB domain [PF01132.20]				0
POLA0515-13_bin.34.orig	Colwellia	minimus2_1015	35	37911	38426	-1	D										NUDIX domain [PF00293.28]				0
POLA0515-13_bin.34.orig	Colwellia	minimus2_1015	36	38532	39503	-1	C	K03576	LysR family transcriptional regulator, regulator for metE and metH								LysR substrate binding domain [PF03466.20]; Bacterial regulatory helix-turn-helix protein, lysR family [PF00126.27]				0
POLA0515-13_bin.34.orig	Colwellia	minimus2_1015	37	39571	39726	1	D										Cobalamin-independent synthase, N-terminal domain [PF08267.12]				0
POLA0515-13_bin.34.orig	Colwellia	minimus2_1015	38	39788	40099	1	C	K07483	transposase								Transposase [PF01527.20]		sp|Q51647|YISX_BURM1 Insertion element IS401 uncharacterized 12.4 kDa protein; Xu	Xu	0
POLA0515-13_bin.34.orig	Colwellia	minimus2_1015	39	40138	40968	1	C	K07497	putative transposase								Integrase core domain [PF00665.26]; Integrase core domain [PF13683.6]; Integrase core domain [PF13333.6]		sp|P16942|T629_SHISO Transposase for insertion sequence element IS629; Xr	Xr	0
POLA0515-13_bin.34.orig	Colwellia	minimus2_1015	40	41047	41406	-1	C	K03413	two-component system, chemotaxis family, chemotaxis protein CheY								Response regulator receiver domain [PF00072.24]				0
POLA0515-13_bin.34.orig	Colwellia	minimus2_1015	41	41445	41720	-1	E														0
POLA0515-13_bin.34.orig	Colwellia	minimus2_1015	42	42308	42715	1	E														0
POLA0515-13_bin.34.orig	Colwellia	minimus2_1015	43	42754	43284	-1	D										OsmC-like protein [PF02566.19]				0
POLA0515-13_bin.34.orig	Colwellia	minimus2_1015	44	43311	43481	1	E														0
POLA0515-13_bin.34.orig	Colwellia	minimus2_1026	1	226	1041	1	D										Formyl transferase [PF00551.19]				0
POLA0515-13_bin.34.orig	Colwellia	minimus2_1026	2	1067	2767	1	D										HD domain [PF13487.6]; HD domain [PF01966.22]; Diguanylate cyclase, GGDEF domain [PF00990.21]				0
POLA0515-13_bin.34.orig	Colwellia	minimus2_1026	3	3232	3651	1	E														0
POLA0515-13_bin.34.orig	Colwellia	minimus2_1026	4	3843	4748	1	E														0
POLA0515-13_bin.34.orig	Colwellia	minimus2_1026	5	4810	5118	1	C	K07483	transposase								Transposase [PF01527.20]		sp|Q51647|YISX_BURM1 Insertion element IS401 uncharacterized 12.4 kDa protein; Xu	Xu	0
POLA0515-13_bin.34.orig	Colwellia	minimus2_1026	6	5292	5957	1	C	K07497	putative transposase								Integrase core domain [PF00665.26]; Integrase core domain [PF13683.6]; Integrase core domain [PF13333.6]				0
POLA0515-13_bin.34.orig	Colwellia	minimus2_1026	7	5992	6099	-1	E														0
POLA0515-13_bin.34.orig	Colwellia	minimus2_10953	1	2	631	-1	E														0
POLA0515-13_bin.34.orig	Colwellia	minimus2_10953	2	631	1710	-1	D										Uncharacterised nucleotidyltransferase [PF14907.6]				0
POLA0515-13_bin.34.orig	Colwellia	minimus2_10953	3	1718	3070	-1	C	K00012	UDPglucose 6-dehydrogenase [EC:1.1.1.22]								UDP-glucose/GDP-mannose dehydrogenase family, NAD binding domain [PF03721.14]; UDP-glucose/GDP-mannose dehydrogenase family, central domain [PF00984.19]; UDP-glucose/GDP-mannose dehydrogenase family, UDP binding domain [PF03720.15]		sp|O33952|UDG8_ECOLX UDP-glucose 6-dehydrogenase; Xh	Xh	0
POLA0515-13_bin.34.orig	Colwellia	minimus2_10953	4	3934	5343	-1	C	K03606	putative colanic acid biosysnthesis UDP-glucose lipid carrier transferase								Bacterial sugar transferase [PF02397.16]; CoA-binding domain [PF13727.6]				0
POLA0515-13_bin.34.orig	Colwellia	minimus2_10953	5	5468	6490	-1	E														0
POLA0515-13_bin.34.orig	Colwellia	minimus2_10953	6	6546	6707	-1	E														0
POLA0515-13_bin.34.orig	Colwellia	minimus2_10953	7	6738	8246	-1	E														0
POLA0515-13_bin.34.orig	Colwellia	minimus2_10953	8	8672	10606	1	C	K01953	asparagine synthase (glutamine-hydrolysing) [EC:6.3.5.4]	MER0145447	C44	MER0145447 - amidophosphoribosyltransferase precursor (Anoxybacillus flavithermus) [C44.001]#C44#{peptidase unit: 2-336}~source ACJ33595~	FALSE	0.244	79	1.19e-13	Asparagine synthase [PF00733.21]; Glutamine amidotransferase domain [PF13537.6]				0
POLA0515-13_bin.34.orig	Colwellia	minimus2_10953	9	10818	11297	-1	D										Transglutaminase-like superfamily [PF13471.6]				0
POLA0515-13_bin.34.orig	Colwellia	minimus2_10953	10	11318	11680	-1	D										Coenzyme PQQ synthesis protein D (PqqD) [PF05402.12]				0
POLA0515-13_bin.34.orig	Colwellia	minimus2_10953	11	11951	13807	1	C	K04773	protease IV [EC:3.4.21.-]	MER1348885	S49A	MER1348885 - subfamily S49A unassigned peptidases () [S49.UPA]#S49A#{peptidase unit: 60-620}~source PCI60824~	TRUE	0.641	709	2.9e-225	Peptidase family S49 [PF01343.18]		sp|P03711|SCAF_LAMBD Capsid assembly protease C; XhXs	Xs;Xh	0
POLA0515-13_bin.34.orig	Colwellia	minimus2_10953	12	13909	15621	-1	E														0
POLA0515-13_bin.34.orig	Colwellia	minimus2_10953	13	15670	16971	-1	D										F plasmid transfer operon, TraF, protein [PF13729.6]				0
POLA0515-13_bin.34.orig	Colwellia	minimus2_10953	14	17136	18152	1	C	K01424	L-asparaginase [EC:3.5.1.1]								Asparaginase, N-terminal [PF00710.20]; Glutaminase/Asparaginase C-terminal domain [PF17763.1]				0
POLA0515-13_bin.34.orig	Colwellia	minimus2_10953	15	18329	18604	-1	E														0
POLA0515-13_bin.34.orig	Colwellia	minimus2_10953	16	18646	18933	-1	E														0
POLA0515-13_bin.34.orig	Colwellia	minimus2_10953	17	19355	20293	1	C	K00616	transaldolase [EC:2.2.1.2]								Transaldolase/Fructose-6-phosphate aldolase [PF00923.19]		sp|B8H6D3|TAL_CAUVN Probable transaldolase; Xh	Xh	0
POLA0515-13_bin.34.orig	Colwellia	minimus2_10953	18	20610	22250	1	C	K01810	glucose-6-phosphate isomerase [EC:5.3.1.9]								Phosphoglucose isomerase [PF00342.19]				0
POLA0515-13_bin.34.orig	Colwellia	minimus2_10953	19	22548	24278	-1	C	K01130	arylsulfatase [EC:3.1.6.1]								Sulfatase [PF00884.23]; Domain of unknown function [PF16385.5]; Domain of unknown function (DUF4976) [PF16347.5]				0
POLA0515-13_bin.34.orig	Colwellia	minimus2_10953	20	24919	27165	-1	C	K02014,K16091	iron complex outermembrane recepter protein; Fe(3+) dicitrate transport protein								TonB-dependent Receptor Plug Domain [PF07715.15]				0
POLA0515-13_bin.34.orig	Colwellia	minimus2_10953	21	27343	27507	1	E														0
POLA0515-13_bin.34.orig	Colwellia	minimus2_11094	1	2	973	-1	C	K06400	site-specific DNA recombinase								Resolvase, N terminal domain [PF00239.21]; Recombinase [PF07508.13]		sp|P03015|GIN_BPMU Serine recombinase gin; XhXpXr	Xp;Xr;Xh	0
POLA0515-13_bin.34.orig	Colwellia	minimus2_11094	2	1155	3446	-1	D										Radical SAM N-terminal [PF08497.10]; Domain of unknown function (DUF3362) [PF11842.8]				0
POLA0515-13_bin.34.orig	Colwellia	minimus2_11094	3	3598	3795	-1	D										Cysteine-rich CPXCG [PF14255.6]				0
POLA0515-13_bin.34.orig	Colwellia	minimus2_11094	4	4070	4402	-1	C	K05524	ferredoxin								Domain of unknown function (DUF3470) [PF11953.8]; 4Fe-4S dicluster domain [PF14697.6]; 4Fe-4S dicluster domain [PF13247.6]; 4Fe-4S dicluster domain [PF12838.7]; 4Fe-4S dicluster domain [PF13187.6]; 4Fe-4S dicluster domain [PF13237.6]; 4Fe-4S double cluster binding domain [PF13484.6]				0
POLA0515-13_bin.34.orig	Colwellia	minimus2_11094	5	4694	6370	1	C	K07137	uncharacterized protein								FAD binding domain [PF00890.24]; HI0933-like protein [PF03486.14]				0
POLA0515-13_bin.34.orig	Colwellia	minimus2_11094	6	6757	8667	1	C	K01868	threonyl-tRNA synthetase [EC:6.1.1.3]								tRNA synthetase class II core domain (G, H, P, S and T) [PF00587.25]; Anticodon binding domain [PF03129.20]; TGS domain [PF02824.21]; Threonyl and Alanyl tRNA synthetase second additional domain [PF07973.14]; Histidyl-tRNA synthetase [PF13393.6]				0
POLA0515-13_bin.34.orig	Colwellia	minimus2_11094	7	8744	9289	1	C	K02520	translation initiation factor IF-3								Translation initiation factor IF-3, C-terminal domain [PF00707.22]; Translation initiation factor IF-3, N-terminal domain [PF05198.16]		sp|O67653|IF3_AQUAE Translation initiation factor IF-3; Xh	Xh	0
POLA0515-13_bin.34.orig	Colwellia	minimus2_11094	8	9463	9657	1	C	K02916	large subunit ribosomal protein L35								Ribosomal protein L35 [PF01632.19]				0
POLA0515-13_bin.34.orig	Colwellia	minimus2_11094	9	9673	10029	1	C	K02887	large subunit ribosomal protein L20								Ribosomal protein L20 [PF00453.18]				0
POLA0515-13_bin.34.orig	Colwellia	minimus2_11094	10	10196	11299	1	C	K01923	phosphoribosylaminoimidazole-succinocarboxamide synthase [EC:6.3.2.6]								SAICAR synthetase [PF01259.18]				0
POLA0515-13_bin.34.orig	Colwellia	minimus2_1221	1	21	617	1	D										Domain of unknown function (DUF5610) [PF18433.1]				0
POLA0515-13_bin.34.orig	Colwellia	minimus2_1221	2	701	2665	-1	C	K11751	5'-nucleotidase / UDP-sugar diphosphatase [EC:3.1.3.5 3.6.1.45]								5'-nucleotidase, C-terminal domain [PF02872.18]				0
POLA0515-13_bin.34.orig	Colwellia	minimus2_1221	3	3361	3885	1	E														0
POLA0515-13_bin.34.orig	Colwellia	minimus2_1221	4	4026	4898	-1	C	K01902	succinyl-CoA synthetase alpha subunit [EC:6.2.1.5]								CoA-ligase [PF00549.19]; CoA binding domain [PF02629.19]; Succinyl-CoA ligase like flavodoxin domain [PF13607.6]; CoA binding domain [PF13380.6]				0
POLA0515-13_bin.34.orig	Colwellia	minimus2_1221	5	4898	6064	-1	C	K01903	succinyl-CoA synthetase beta subunit [EC:6.2.1.5]								ATP-grasp domain [PF08442.10]; CoA-ligase [PF00549.19]; ATP-grasp domain [PF13549.6]				0
POLA0515-13_bin.34.orig	Colwellia	minimus2_12694	1	152	2002	1	C	K12508	feruloyl-CoA synthase [EC:6.2.1.34]								AMP-binding enzyme [PF00501.28]				0
POLA0515-13_bin.34.orig	Colwellia	minimus2_12694	2	2051	2638	-1	E														0
POLA0515-13_bin.34.orig	Colwellia	minimus2_12694	3	2757	5165	-1	C	K02014	iron complex outermembrane recepter protein	MER0196960	I39	MER0196960 - family I39 unassigned peptidase inhibitors (Spirosoma linguale) [I39.UPW]#I39#{inhibitor unit: 79-266}~source ADB40454~	FALSE	0.386	107	6.47e-22	TonB dependent receptor [PF00593.24]; TonB-dependent Receptor Plug Domain [PF07715.15]				0
POLA0515-13_bin.34.orig	Colwellia	minimus2_12694	4	5738	6757	-1	C	K02529	LacI family transcriptional regulator								Periplasmic binding proteins and sugar binding domain of LacI family [PF00532.21]; Periplasmic binding protein-like domain [PF13377.6]; Periplasmic binding protein domain [PF13407.6]; Bacterial regulatory proteins, lacI family [PF00356.21]				0
POLA0515-13_bin.34.orig	Colwellia	minimus2_12694	5	6944	8506	-1	C	K03307	solute:Na+ symporter, SSS family								Sodium:solute symporter family [PF00474.17]		sp|P96169|SGLT_VIBPH Sodium/glucose cotransporter; Xh	Xh	0
POLA0515-13_bin.34.orig	Colwellia	minimus2_12694	6	8558	9565	-1	C	K01785	aldose 1-epimerase [EC:5.1.3.3]								Aldose 1-epimerase [PF01263.20]				0
POLA0515-13_bin.34.orig	Colwellia	minimus2_12694	7	9568	10713	-1	C	K00849	galactokinase [EC:2.7.1.6]								Galactokinase galactose-binding signature [PF10509.9]; GHMP kinases N terminal domain [PF00288.26]; GHMP kinases C terminal [PF08544.13]				0
POLA0515-13_bin.34.orig	Colwellia	minimus2_12694	8	10710	11762	-1	C	K00965	UDPglucose--hexose-1-phosphate uridylyltransferase [EC:2.7.7.12]								Galactose-1-phosphate uridyl transferase, N-terminal domain [PF01087.22]; Galactose-1-phosphate uridyl transferase, C-terminal domain [PF02744.17]; Domain of unknown function (DUF4921) [PF16268.5]				0
POLA0515-13_bin.34.orig	Colwellia	minimus2_12694	9	12252	13013	1	C	K23988	ArsR family transcriptional regulator, arsenate/arsenite/antimonite-responsive transcriptional repressor / arsenate reductase (thioredoxin) [EC:1.20.4.4]								Low molecular weight phosphotyrosine protein phosphatase [PF01451.21]; Helix-turn-helix domain [PF12840.7]				0
POLA0515-13_bin.34.orig	Colwellia	minimus2_12694	10	13032	14054	1	C	K03325	arsenite transporter								Sodium Bile acid symporter family [PF01758.16]				0
POLA0515-13_bin.34.orig	Colwellia	minimus2_12694	11	14079	14570	1	D										Cyclin-dependent kinase inhibitor 3 (CDKN3) [PF05706.12]; Dual specificity phosphatase, catalytic domain [PF00782.20]; Protein-tyrosine phosphatase [PF00102.27]				0
POLA0515-13_bin.34.orig	Colwellia	minimus2_12694	12	14583	15593	1	C	K00134	glyceraldehyde 3-phosphate dehydrogenase [EC:1.2.1.12]								Glyceraldehyde 3-phosphate dehydrogenase, C-terminal domain [PF02800.20]; Glyceraldehyde 3-phosphate dehydrogenase, NAD binding domain [PF00044.24]				0
POLA0515-13_bin.34.orig	Colwellia	minimus2_12694	13	15603	16829	1	D										Major Facilitator Superfamily [PF07690.16]				0
POLA0515-13_bin.34.orig	Colwellia	minimus2_12694	14	16898	17359	-1	C	K07340	inner membrane protein												0
POLA0515-13_bin.34.orig	Colwellia	minimus2_12694	15	17375	18310	-1	D			MER0806544	I87	MER0806544 - family I87 unassigned peptidase inhibitors (Catenovulum agarivorans) [I87.UPW]#I87#{inhibitor unit: 16-242}~source W7QSK2~	TRUE	0.838	395	1.87e-122	SPFH domain / Band 7 family [PF01145.25]; C-terminal region of band_7 [PF16200.5]		sp|Q9FHM7|HIR4_ARATH Hypersensitive-induced response protein 4; Xh	Xh	0
POLA0515-13_bin.34.orig	Colwellia	minimus2_12694	16	18512	19891	-1	C	K07175	PhoH-like ATPase								PhoH-like protein [PF02562.16]; PIN domain [PF13638.6]		sp|P46343|PHOL_BACSU PhoH-like protein; Xh	Xh	0
POLA0515-13_bin.34.orig	Colwellia	minimus2_12694	17	20504	23422	1	C	K03580	ATP-dependent helicase HepA [EC:3.6.4.-]								RNA polymerase recycling family C-terminal [PF12137.8]; SNF2 family N-terminal domain [PF00176.23]; RapA N-terminal Tudor like domain [PF18337.1]; RapA N-terminal Tudor like domain 1 [PF18339.1]; Type III restriction enzyme, res subunit [PF04851.15]; Helicase conserved C-terminal domain [PF00271.31]		sp|Q9T1Q7|VP41_BPAPS Putative protein p41; Xu	Xu	0
POLA0515-13_bin.34.orig	Colwellia	minimus2_12694	18	23422	24090	1	C	K06177	tRNA pseudouridine32 synthase / 23S rRNA pseudouridine746 synthase [EC:5.4.99.28 5.4.99.29]								RNA pseudouridylate synthase [PF00849.22]				0
POLA0515-13_bin.34.orig	Colwellia	minimus2_12694	19	24200	25120	1	D										Protein of unknown function (DUF3530) [PF12048.8]				0
POLA0515-13_bin.34.orig	Colwellia	minimus2_12694	20	25164	25964	-1	C	K05801	DnaJ like chaperone protein								Tellurite resistance protein TerB [PF05099.13]; DnaJ domain [PF00226.31]				0
POLA0515-13_bin.34.orig	Colwellia	minimus2_12694	21	26002	26715	-1	C	K00992	N-acetyl-alpha-D-muramate 1-phosphate uridylyltransferase [EC:2.7.7.99]								Nucleotidyl transferase [PF00483.23]; MobA-like NTP transferase domain [PF12804.7]; 2-C-methyl-D-erythritol 4-phosphate cytidylyltransferase [PF01128.19]		sp|Q5UNV4|UNAP_MIMIV Probable UDP-N-acetylglucosamine pyrophosphorylase; Xh	Xh	0
POLA0515-13_bin.34.orig	Colwellia	minimus2_12694	22	26712	27737	-1	C	K07102	N-acetylmuramate 1-kinase [EC:2.7.1.221]								Phosphotransferase enzyme family [PF01636.23]; Ecdysteroid kinase [PF02958.20]				0
POLA0515-13_bin.34.orig	Colwellia	minimus2_12694	23	28081	28827	-1	D										Enterobacterial TraT complement resistance protein [PF05818.12]				0
POLA0515-13_bin.34.orig	Colwellia	minimus2_12694	24	28875	29195	-1	E														0
POLA0515-13_bin.34.orig	Colwellia	minimus2_12694	25	29692	31977	1	C	K04744	LPS-assembly protein								LPS transport system D [PF04453.14]				0
POLA0515-13_bin.34.orig	Colwellia	minimus2_12694	26	31994	33292	1	C	K03771	peptidyl-prolyl cis-trans isomerase SurA [EC:5.2.1.8]								SurA N-terminal domain [PF09312.11]; PPIC-type PPIASE domain [PF13616.6]; PPIC-type PPIASE domain [PF00639.21]; SurA N-terminal domain [PF13624.6]; PPIC-type PPIASE domain [PF13145.6]				0
POLA0515-13_bin.34.orig	Colwellia	minimus2_12694	27	33295	34275	1	C	K00097	4-hydroxythreonine-4-phosphate dehydrogenase [EC:1.1.1.262]								Pyridoxal phosphate biosynthetic protein PdxA [PF04166.12]				0
POLA0515-13_bin.34.orig	Colwellia	minimus2_12694	28	34275	35090	1	C	K02528	16S rRNA (adenine1518-N6/adenine1519-N6)-dimethyltransferase [EC:2.1.1.182]								Ribosomal RNA adenine dimethylase [PF00398.20]				0
POLA0515-13_bin.34.orig	Colwellia	minimus2_12694	29	35099	35467	1	C	K06195	ApaG protein								ApaG domain [PF04379.14]				0
POLA0515-13_bin.34.orig	Colwellia	minimus2_12694	30	35469	36296	1	C	K01525	bis(5'-nucleosyl)-tetraphosphatase (symmetrical) [EC:3.6.1.41]								Calcineurin-like phosphoesterase [PF00149.28]				0
POLA0515-13_bin.34.orig	Colwellia	minimus2_12694	31	36462	38480	1	C	K03406	methyl-accepting chemotaxis protein	MER0501642	M23B	MER0501642 - subfamily M23B unassigned peptidases (Clostridium saccharobutylicum) [M23.UPB]#M23B#{peptidase unit: 361-556}~source YP_008673405~	FALSE	0.311	79	2.24e-13	Methyl-accepting chemotaxis protein (MCP) signalling domain [PF00015.21]; Cache domain [PF02743.18]				0
POLA0515-13_bin.34.orig	Colwellia	minimus2_12694	32	38552	39037	-1	C	K00287	dihydrofolate reductase [EC:1.5.1.3]								Dihydrofolate reductase [PF00186.19]		sp|Q920D2|DYR_RAT Dihydrofolate reductase; Xh	Xh	0
POLA0515-13_bin.34.orig	Colwellia	minimus2_12694	33	39126	40286	-1	C	K03979	GTPase [EC:3.6.5.-]								GTP1/OBG [PF01018.22]; 50S ribosome-binding GTPase [PF01926.23]; Ferrous iron transport protein B [PF02421.18]; ADP-ribosylation factor family [PF00025.21]				0
POLA0515-13_bin.34.orig	Colwellia	minimus2_12694	34	40427	40684	-1	C	K02899	large subunit ribosomal protein L27								Ribosomal L27 protein [PF01016.19]				0
POLA0515-13_bin.34.orig	Colwellia	minimus2_12694	35	40700	41035	-1	C	K02888	large subunit ribosomal protein L21								Ribosomal prokaryotic L21 protein [PF00829.21]				0
POLA0515-13_bin.34.orig	Colwellia	minimus2_12694	36	41203	42219	1	C	K02523	octaprenyl-diphosphate synthase [EC:2.5.1.90]								Polyprenyl synthetase [PF00348.17]				0
POLA0515-13_bin.34.orig	Colwellia	minimus2_12694	37	42334	43269	-1	D										lactate/malate dehydrogenase, NAD binding domain [PF00056.23]; lactate/malate dehydrogenase, alpha/beta C-terminal domain [PF02866.18]				0
POLA0515-13_bin.34.orig	Colwellia	minimus2_12694	38	43493	43951	1	C	K03402	transcriptional regulator of arginine metabolism								Arginine repressor, C-terminal domain [PF02863.18]; Arginine repressor, DNA binding domain [PF01316.21]				0
POLA0515-13_bin.34.orig	Colwellia	minimus2_12694	39	44045	44986	-1	C	K07223	porphyrinogen peroxidase [EC:1.11.1.-]								Dyp-type peroxidase family [PF04261.12]		REFSEQ Dyptype peroxidase protein; Xu	Xu	0
POLA0515-13_bin.34.orig	Colwellia	minimus2_12791	1	423	1190	-1	C	K03424	TatD DNase family protein [EC:3.1.21.-]								TatD related DNase [PF01026.21]				0
POLA0515-13_bin.34.orig	Colwellia	minimus2_12791	2	1252	1578	-1	C	K02676	type IV pilus assembly protein PilZ												0
POLA0515-13_bin.34.orig	Colwellia	minimus2_12791	3	1582	2544	-1	D										DNA polymerase III, delta subunit [PF13177.6]		sp|P04526|DPA44_BPT4 Sliding-clamp-loader gp44 subunit; XhXr	Xr;Xh	0
POLA0515-13_bin.34.orig	Colwellia	minimus2_12791	4	2598	3239	-1	C	K00943	dTMP kinase [EC:2.7.4.9]								Thymidylate kinase [PF02223.17]		sp|A4ZU96|KTHY_ABVP Putative thymidylate kinase; XhXr	Xr;Xh	0
POLA0515-13_bin.34.orig	Colwellia	minimus2_12791	5	3394	4398	-1	C	K07082	UPF0755 protein								YceG-like family [PF02618.16]				0
POLA0515-13_bin.34.orig	Colwellia	minimus2_12791	6	4398	5198	-1	C	K02619	4-amino-4-deoxychorismate lyase [EC:4.1.3.38]								Amino-transferase class IV [PF01063.19]				0
POLA0515-13_bin.34.orig	Colwellia	minimus2_12791	7	5404	6636	-1	C	K09458	3-oxoacyl-[acyl-carrier-protein] synthase II [EC:2.3.1.179]								Beta-ketoacyl synthase, N-terminal domain [PF00109.26]; Beta-ketoacyl synthase, C-terminal domain [PF02801.22]				0
POLA0515-13_bin.34.orig	Colwellia	minimus2_12791	8	6769	7002	-1	C	K02078	acyl carrier protein								Acyl-carrier [PF14573.6]; Phosphopantetheine attachment site [PF00550.25]		REFSEQ putative acyl carrier protein; Xu	Xu	0
POLA0515-13_bin.34.orig	Colwellia	minimus2_12791	9	7155	7889	-1	C	K00059	3-oxoacyl-[acyl-carrier protein] reductase [EC:1.1.1.100]								Enoyl-(Acyl carrier protein) reductase [PF13561.6]; short chain dehydrogenase [PF00106.25]; KR domain [PF08659.10]; NAD dependent epimerase/dehydratase family [PF01370.21]		sp|Q5UQM3|YR419_MIMIV Uncharacterized short-chain type dehydrogenase/reductase R419; Xh	Xh	0
POLA0515-13_bin.34.orig	Colwellia	minimus2_12791	10	7899	8834	-1	C	K00645	[acyl-carrier-protein] S-malonyltransferase [EC:2.3.1.39]								Acyl transferase domain [PF00698.21]				0
POLA0515-13_bin.34.orig	Colwellia	minimus2_12791	11	8899	9930	-1	C	K03621	phosphate acyltransferase [EC:2.3.1.274]								Fatty acid synthesis protein [PF02504.15]				0
POLA0515-13_bin.34.orig	Colwellia	minimus2_12791	12	10063	10233	-1	C	K02911	large subunit ribosomal protein L32								Ribosomal L32p protein family [PF01783.23]				0
POLA0515-13_bin.34.orig	Colwellia	minimus2_12791	13	10276	10788	-1	C	K07040	uncharacterized protein								Large ribosomal RNA subunit accumulation protein YceD [PF02620.17]				0
POLA0515-13_bin.34.orig	Colwellia	minimus2_12791	14	10907	11497	1	C	K06287	septum formation protein								Maf-like protein [PF02545.14]				0
POLA0515-13_bin.34.orig	Colwellia	minimus2_12791	15	11602	12252	-1	C	K01091	phosphoglycolate phosphatase [EC:3.1.3.18]								Haloacid dehalogenase-like hydrolase [PF13419.6]; HAD-hyrolase-like [PF13242.6]; haloacid dehalogenase-like hydrolase [PF00702.26]; haloacid dehalogenase-like hydrolase [PF12710.7]				0
POLA0515-13_bin.34.orig	Colwellia	minimus2_12791	16	12268	13242	-1	C	K06179	23S rRNA pseudouridine955/2504/2580 synthase [EC:5.4.99.24]								RNA pseudouridylate synthase [PF00849.22]				0
POLA0515-13_bin.34.orig	Colwellia	minimus2_12791	17	13890	17069	1	C	K08300	ribonuclease E [EC:3.1.26.12]								Ribonuclease E/G family [PF10150.9]				0
POLA0515-13_bin.34.orig	Colwellia	minimus2_12791	18	17403	18647	-1	C	K11529	glycerate 2-kinase [EC:2.7.1.165]								Domain of unknown function (DUF4147) [PF13660.6]; MOFRL family [PF05161.13]				0
POLA0515-13_bin.34.orig	Colwellia	minimus2_12791	19	18669	19736	-1	C	K07246	tartrate dehydrogenase/decarboxylase / D-malate dehydrogenase [EC:1.1.1.93 4.1.1.73 1.1.1.83]								Isocitrate/isopropylmalate dehydrogenase [PF00180.20]				0
POLA0515-13_bin.34.orig	Colwellia	minimus2_12791	20	19750	21066	-1	C	K13021	MFS transporter, ACS family, tartrate transporter								Major Facilitator Superfamily [PF07690.16]; Sugar (and other) transporter [PF00083.24]				0
POLA0515-13_bin.34.orig	Colwellia	minimus2_12791	21	21556	24372	1	C	K02014	iron complex outermembrane recepter protein	MER0234543	I39	MER0234543 - family I39 unassigned peptidase inhibitors (Pseudoxanthomonas suwonensis) [I39.UPW]#I39#{inhibitor unit: 35-175}~source YP_004145827~	FALSE	0.382	89	2.86e-16	TonB dependent receptor [PF00593.24]; TonB-dependent Receptor Plug Domain [PF07715.15]				0
POLA0515-13_bin.34.orig	Colwellia	minimus2_12791	22	24470	24991	1	D										Protein of unknown function (DUF3237) [PF11578.8]				0
POLA0515-13_bin.34.orig	Colwellia	minimus2_12791	23	25187	26257	-1	C	K17837	metallo-beta-lactamase class B [EC:3.5.2.6]								Metallo-beta-lactamase superfamily [PF00753.27]; Beta-lactamase superfamily domain [PF12706.7]				0
POLA0515-13_bin.34.orig	Colwellia	minimus2_12791	24	26929	27840	-1	D										LysR substrate binding domain [PF03466.20]; Bacterial regulatory helix-turn-helix protein, lysR family [PF00126.27]				0
POLA0515-13_bin.34.orig	Colwellia	minimus2_12791	25	28190	28513	-1	C	K09747	uncharacterized protein								YbaB/EbfC DNA-binding family [PF02575.16]				0
POLA0515-13_bin.34.orig	Colwellia	minimus2_12791	26	28598	30907	-1	C	K02343	DNA polymerase III subunit gamma/tau [EC:2.7.7.7]								DNA polymerase III, delta subunit [PF13177.6]; DNA polymerase III subunits gamma and tau domain III [PF12169.8]; DNA polymerase III tau subunit V interacting with alpha [PF12170.8]; Holliday junction DNA helicase RuvB P-loop domain [PF05496.12]; ATPase family associated with various cellular activities (AAA) [PF00004.29]		sp|P04526|DPA44_BPT4 Sliding-clamp-loader gp44 subunit; XhXr	Xr;Xh	0
POLA0515-13_bin.34.orig	Colwellia	minimus2_12791	27	30915	31460	-1	C	K00759	adenine phosphoribosyltransferase [EC:2.4.2.7]								Phosphoribosyl transferase domain [PF00156.27]				0
POLA0515-13_bin.34.orig	Colwellia	minimus2_12791	28	31626	31748	-1	E														0
POLA0515-13_bin.34.orig	Colwellia	minimus2_12791	29	31881	33710	-1	D										Protein kinase domain [PF00069.25]; Protein tyrosine kinase [PF07714.17]; Lipopolysaccharide kinase (Kdo/WaaP) family [PF06293.14]		sp|Q05101|US03_GAHVG Serine/threonine-protein kinase US3 homolog; XhXp	Xp;Xh	0
POLA0515-13_bin.34.orig	Colwellia	minimus2_12791	30	33912	34061	-1	E														0
POLA0515-13_bin.34.orig	Colwellia	minimus2_12791	31	34010	35617	-1	C	K09699	2-oxoisovalerate dehydrogenase E2 component (dihydrolipoyl transacylase) [EC:2.3.1.168]								2-oxoacid dehydrogenases acyltransferase (catalytic domain) [PF00198.23]; Biotin-requiring enzyme [PF00364.22]; e3 binding domain [PF02817.17]				0
POLA0515-13_bin.34.orig	Colwellia	minimus2_12791	32	35628	36605	-1	C	K00167	2-oxoisovalerate dehydrogenase E1 component beta subunit [EC:1.2.4.4]								Transketolase, pyrimidine binding domain [PF02779.24]; Transketolase, C-terminal domain [PF02780.20]				0
POLA0515-13_bin.34.orig	Colwellia	minimus2_12791	33	36605	37789	-1	C	K00166	2-oxoisovalerate dehydrogenase E1 component alpha subunit [EC:1.2.4.4]								Dehydrogenase E1 component [PF00676.20]				0
POLA0515-13_bin.34.orig	Colwellia	minimus2_12791	34	38257	39321	-1	C	K05526	succinylglutamate desuccinylase [EC:3.5.1.96]								Succinylglutamate desuccinylase / Aspartoacylase family [PF04952.14]				0
POLA0515-13_bin.34.orig	Colwellia	minimus2_12791	35	39620	41269	-1	C	K01835	phosphoglucomutase [EC:5.4.2.2]								Phosphoglucomutase/phosphomannomutase, alpha/beta/alpha domain I [PF02878.16]; Phosphoglucomutase/phosphomannomutase, alpha/beta/alpha domain III [PF02880.16]; NIF3 (NGG1p interacting factor 3) [PF01784.18]; Phosphoglucomutase/phosphomannomutase, alpha/beta/alpha domain II [PF02879.16]; Phosphoglucomutase/phosphomannomutase, C-terminal domain [PF00408.20]				0
POLA0515-13_bin.34.orig	Colwellia	minimus2_12791	36	41319	41945	-1	C	K03645	negative modulator of initiation of replication								SeqA protein C-terminal domain [PF03925.13]; SeqA protein N-terminal domain [PF17206.3]				0
POLA0515-13_bin.34.orig	Colwellia	minimus2_12791	37	42147	42905	1	C	K01175	esterase [EC:3.1.-.-]	MER0057841	S33	MER0057841 - family S33 unassigned peptidases (Colwellia psychrerythraea) [S33.UPW]#S33#{peptidase unit: 1-254}~source YP_268321~	FALSE	0.663	328	1.77e-100	Serine aminopeptidase, S33 [PF12146.8]; alpha/beta hydrolase fold [PF00561.20]; Alpha/beta hydrolase family [PF12697.7]; Putative serine esterase (DUF676) [PF05057.14]; Ndr family [PF03096.14]		sp|O64252|PRXH_BPMD2 Putative non-heme haloperoxidase; Xh	Xh	0
POLA0515-13_bin.34.orig	Colwellia	minimus2_12791	38	43001	43222	1	D										Protein of unknown function (DUF2788) [PF10981.8]				0
POLA0515-13_bin.34.orig	Colwellia	minimus2_12791	39	43228	43509	1	E														0
POLA0515-13_bin.34.orig	Colwellia	minimus2_12791	40	43562	44089	1	C	K03839	flavodoxin I								Flavodoxin [PF00258.25]; Flavodoxin domain [PF12641.7]; Flavodoxin domain [PF12724.7]				0
POLA0515-13_bin.34.orig	Colwellia	minimus2_12791	41	44167	44640	-1	D										Domain of unknown function (DUF4442) [PF14539.6]				0
POLA0515-13_bin.34.orig	Colwellia	minimus2_12791	42	44813	45256	1	C	K03711	Fur family transcriptional regulator, ferric uptake regulator								Ferric uptake regulator family [PF01475.19]				0
POLA0515-13_bin.34.orig	Colwellia	minimus2_12791	43	45337	47013	-1	C	K01886	glutaminyl-tRNA synthetase [EC:6.1.1.18]								tRNA synthetases class I (E and Q), catalytic domain [PF00749.21]; tRNA synthetases class I (E and Q), anti-codon binding domain [PF03950.18]				0
POLA0515-13_bin.34.orig	Colwellia	minimus2_12791	44	47143	47508	-1	D										Rieske [2Fe-2S] domain [PF00355.26]				0
POLA0515-13_bin.34.orig	Colwellia	minimus2_12791	45	48031	48216	-1	E														0
POLA0515-13_bin.34.orig	Colwellia	minimus2_12791	46	48851	49165	1	E														0
POLA0515-13_bin.34.orig	Colwellia	minimus2_12791	47	49233	49376	-1	E														0
POLA0515-13_bin.34.orig	Colwellia	minimus2_12791	48	49507	51300	1	D										CHASE domain [PF03924.13]; Histidine kinase-, DNA gyrase B-, and HSP90-like ATPase [PF02518.26]; His Kinase A (phospho-acceptor) domain [PF00512.25]; GHKL domain [PF14501.6]				0
POLA0515-13_bin.34.orig	Colwellia	minimus2_12791	49	51364	51771	1	D										DNA-binding protein VF530 [PF09905.9]				0
POLA0515-13_bin.34.orig	Colwellia	minimus2_12791	50	52106	55225	-1	D										AcrB/AcrD/AcrF family [PF00873.19]; MMPL family [PF03176.15]				0
POLA0515-13_bin.34.orig	Colwellia	minimus2_12791	51	55222	56475	-1	D										Barrel-sandwich domain of CusB or HlyD membrane-fusion [PF16576.5]				0
POLA0515-13_bin.34.orig	Colwellia	minimus2_12791	52	56475	57872	-1	D										Outer membrane efflux protein [PF02321.18]				0
POLA0515-13_bin.34.orig	Colwellia	minimus2_12832	1	2	220	-1	D										Arm DNA-binding domain [PF13356.6]				0
POLA0515-13_bin.34.orig	Colwellia	minimus2_12832	2	358	1836	1	C	K01141	exodeoxyribonuclease I [EC:3.1.11.1]								Exonuclease C-terminal [PF08411.10]; Exonuclease [PF00929.24]				0
POLA0515-13_bin.34.orig	Colwellia	minimus2_12832	3	1890	2384	1	C	K00432	glutathione peroxidase [EC:1.11.1.9]								Glutathione peroxidase [PF00255.19]; Redoxin [PF08534.10]		sp|O70325|GPX4_MOUSE Phospholipid hydroperoxide glutathione peroxidase; Xh	Xh	0
POLA0515-13_bin.34.orig	Colwellia	minimus2_12832	4	2651	2872	1	E														0
POLA0515-13_bin.34.orig	Colwellia	minimus2_12832	5	2900	4897	-1	C	K03702	excinuclease ABC subunit B								Type III restriction enzyme, res subunit [PF04851.15]; UvrB interaction domain [PF17757.1]; Ultra-violet resistance protein B [PF12344.8]; Helicase conserved C-terminal domain [PF00271.31]				0
POLA0515-13_bin.34.orig	Colwellia	minimus2_12832	6	4900	6279	-1	C	K03327	multidrug resistance protein, MATE family								MatE [PF01554.18]; Lipid II flippase MurJ [PF03023.14]				0
POLA0515-13_bin.34.orig	Colwellia	minimus2_12832	7	7575	8057	-1	C	K03775	FKBP-type peptidyl-prolyl cis-trans isomerase SlyD [EC:5.2.1.8]								FKBP-type peptidyl-prolyl cis-trans isomerase [PF00254.28]				0
POLA0515-13_bin.34.orig	Colwellia	minimus2_12832	8	8111	8959	-1	E														0
POLA0515-13_bin.34.orig	Colwellia	minimus2_12832	9	9529	10680	1	C	K07001	NTE family protein								Patatin-like phospholipase [PF01734.22]				0
POLA0515-13_bin.34.orig	Colwellia	minimus2_12832	10	10736	12703	-1	C	K03455	monovalent cation:H+ antiporter-2, CPA2 family								Sodium/hydrogen exchanger family [PF00999.21]; TrkA-N domain [PF02254.18]				0
POLA0515-13_bin.34.orig	Colwellia	minimus2_12832	11	13108	14046	1	D										Diguanylate cyclase, GGDEF domain [PF00990.21]; HlyD membrane-fusion protein of T1SS [PF00529.20]		sp|Q5PLI4|DGCQ_SALPA Probable diguanylate cyclase DgcQ; Xh	Xh	0
POLA0515-13_bin.34.orig	Colwellia	minimus2_12832	12	14113	14754	-1	E														0
POLA0515-13_bin.34.orig	Colwellia	minimus2_12832	13	14791	16092	-1	C	K11927	ATP-dependent RNA helicase RhlE [EC:3.6.4.13]								DEAD/DEAH box helicase [PF00270.29]; Helicase conserved C-terminal domain [PF00271.31]; Type III restriction enzyme, res subunit [PF04851.15]		sp|P20703|UVSW_BPT4 ATP-dependent DNA helicase uvsW; Xh	Xh	0
POLA0515-13_bin.34.orig	Colwellia	minimus2_12832	14	16347	17204	1	C	K07178	RIO kinase 1 [EC:2.7.11.1]								RIO1 family [PF01163.22]; Lipopolysaccharide kinase (Kdo/WaaP) family [PF06293.14]				0
POLA0515-13_bin.34.orig	Colwellia	minimus2_12832	15	17564	18097	1	D										YaeQ protein [PF07152.12]				0
POLA0515-13_bin.34.orig	Colwellia	minimus2_12832	16	18266	19678	1	C	K19701	aminopeptidase YwaD [EC:3.4.11.6 3.4.11.10]	MER0048753	M28F	MER0048753 - subfamily M28F unassigned peptidases (Colwellia psychrerythraea) [M28.UPF]#M28F#{peptidase unit: 231-473}~source AAZ24898~	FALSE	0.632	303	3.59e-88	Peptidase family M28 [PF04389.17]; Nicastrin [PF05450.15]				0
POLA0515-13_bin.34.orig	Colwellia	minimus2_12832	17	19702	20148	-1	D										Acetyltransferase (GNAT) domain [PF13673.7]; Acetyltransferase (GNAT) domain [PF13508.7]; Acetyltransferase (GNAT) family [PF00583.25]				0
POLA0515-13_bin.34.orig	Colwellia	minimus2_12832	18	20211	21116	-1	D										EamA-like transporter family [PF00892.20]				0
POLA0515-13_bin.34.orig	Colwellia	minimus2_12832	19	21758	22213	1	C	K01734	methylglyoxal synthase [EC:4.2.3.3]								MGS-like domain [PF02142.22]				0
POLA0515-13_bin.34.orig	Colwellia	minimus2_12832	20	22253	22636	1	E														0
POLA0515-13_bin.34.orig	Colwellia	minimus2_12832	21	22656	23402	1	D										Glycerophosphoryl diester phosphodiesterase family [PF03009.17]				0
POLA0515-13_bin.34.orig	Colwellia	minimus2_12832	22	23503	24573	-1	C	K00826	branched-chain amino acid aminotransferase [EC:2.6.1.42]								Amino-transferase class IV [PF01063.19]				0
POLA0515-13_bin.34.orig	Colwellia	minimus2_12832	23	24863	25624	-1	C	K07090	uncharacterized protein								Sulfite exporter TauE/SafE [PF01925.19]				0
POLA0515-13_bin.34.orig	Colwellia	minimus2_12832	24	25725	27470	-1	C	K03929	para-nitrobenzyl esterase [EC:3.1.1.-]	MER0174710	S09X	MER0174710 - family S9 unassigned peptidases (Acidobacterium capsulatum) [S09.UPW]#S09X#{peptidase unit: 78-438}~source ACO32013~	FALSE	0.484	339	7.81e-99	Carboxylesterase family [PF00135.28]; alpha/beta hydrolase fold [PF07859.13]	CE10 arylesterase (EC 3.1.1.-); carboxyl esterase (EC 3.1.1.3); acetylcholinesterase (EC 3.1.1.7); cholinesterase (EC 3.1.1.8); sterol esterase (EC 3.1.1.13); brefeldin A esterase (EC 3.1.1.-). [CE10]	sp|Q5UR02|CHLE_MIMIV Probable cholinesterase; Xh	Xh	0
POLA0515-13_bin.34.orig	Colwellia	minimus2_12832	25	27712	28077	1	D										Ribosome recycling factor [PF12614.8]				0
POLA0515-13_bin.34.orig	Colwellia	minimus2_12832	26	28181	30781	-1	C	K01872	alanyl-tRNA synthetase [EC:6.1.1.7]								tRNA synthetases class II (A) [PF01411.19]; Threonyl and Alanyl tRNA synthetase second additional domain [PF07973.14]; DHHA1 domain [PF02272.19]				0
POLA0515-13_bin.34.orig	Colwellia	minimus2_12832	27	30834	31343	-1	C	K03565	regulatory protein								RecX family [PF02631.16]				0
POLA0515-13_bin.34.orig	Colwellia	minimus2_12832	28	31471	32529	-1	C	K02346	DNA polymerase IV [EC:2.7.7.7]								impB/mucB/samB family [PF00817.20]; impB/mucB/samB family C-terminal domain [PF11799.8]		sp|P04152|UMUC_ECOLI Protein UmuC; Xh	Xh	0
POLA0515-13_bin.34.orig	Colwellia	minimus2_12832	29	32811	33842	-1	C	K19265	L-glyceraldehyde 3-phosphate reductase [EC:1.1.1.-]								Aldo/keto reductase family [PF00248.21]				0
POLA0515-13_bin.34.orig	Colwellia	minimus2_12832	30	33866	34087	-1	C	K05952	uncharacterized protein								(Na+)-NQR maturation NqrM [PF04400.13]				0
POLA0515-13_bin.34.orig	Colwellia	minimus2_12832	31	34264	35277	-1	C	K03734	FAD:protein FMN transferase [EC:2.7.1.180]								ApbE family [PF02424.15]				0
POLA0515-13_bin.34.orig	Colwellia	minimus2_12832	32	35521	36744	-1	C	K00351	Na+-transporting NADH:ubiquinone oxidoreductase subunit F [EC:7.2.1.1]								Oxidoreductase NAD-binding domain [PF00175.21]; Oxidoreductase FAD-binding domain [PF00970.24]; 2Fe-2S iron-sulfur cluster binding domain [PF00111.27]				0
POLA0515-13_bin.34.orig	Colwellia	minimus2_12832	33	36808	37431	-1	C	K00350	Na+-transporting NADH:ubiquinone oxidoreductase subunit E [EC:7.2.1.1]								Rnf-Nqr subunit, membrane protein [PF02508.14]				0
POLA0515-13_bin.34.orig	Colwellia	minimus2_12832	34	37437	38060	-1	C	K00349	Na+-transporting NADH:ubiquinone oxidoreductase subunit D [EC:7.2.1.1]								Rnf-Nqr subunit, membrane protein [PF02508.14]				0
POLA0515-13_bin.34.orig	Colwellia	minimus2_12832	35	38060	38842	-1	C	K00348	Na+-transporting NADH:ubiquinone oxidoreductase subunit C [EC:7.2.1.1]								FMN-binding domain [PF04205.14]				0
POLA0515-13_bin.34.orig	Colwellia	minimus2_12832	36	38835	40046	-1	C	K00347	Na+-transporting NADH:ubiquinone oxidoreductase subunit B [EC:7.2.1.1]								NQR2, RnfD, RnfE family [PF03116.15]				0
POLA0515-13_bin.34.orig	Colwellia	minimus2_12832	37	40049	41386	-1	C	K00346	Na+-transporting NADH:ubiquinone oxidoreductase subunit A [EC:7.2.1.1]								Na(+)-translocating NADH-quinone reductase subunit A (NQRA) [PF05896.11]; NQRA C-terminal domain [PF11973.8]				0
POLA0515-13_bin.34.orig	Colwellia	minimus2_12832	38	41714	42904	-1	C	K00209	enoyl-[acyl-carrier protein] reductase / trans-2-enoyl-CoA reductase (NAD+) [EC:1.3.1.9 1.3.1.44]								Trans-2-enoyl-CoA reductase catalytic region [PF12241.8]; NAD(P)H binding domain of trans-2-enoyl-CoA reductase [PF12242.8]; Enoyl reductase FAD binding domain [PF07055.12]				0
POLA0515-13_bin.34.orig	Colwellia	minimus2_12832	39	43060	44166	-1	C	K21395	TRAP-type transport system periplasmic protein								Bacterial extracellular solute-binding protein, family 7 [PF03480.13]				0
POLA0515-13_bin.34.orig	Colwellia	minimus2_12832	40	44171	45556	-1	C	K11690	C4-dicarboxylate transporter, DctM subunit								Tripartite ATP-independent periplasmic transporter, DctM component [PF06808.12]				0
POLA0515-13_bin.34.orig	Colwellia	minimus2_12832	41	45556	46119	-1	D										Tripartite ATP-independent periplasmic transporters, DctQ component [PF04290.12]				0
POLA0515-13_bin.34.orig	Colwellia	minimus2_12832	42	46272	46697	-1	D										BolA-like protein [PF01722.18]				0
POLA0515-13_bin.34.orig	Colwellia	minimus2_12832	43	46814	47980	1	C	K00564,K11391	16S rRNA (guanine1207-N2)-methyltransferase [EC:2.1.1.172]; 23S rRNA (guanine1835-N2)-methyltransferase [EC:2.1.1.174]								Methyltransferase small domain [PF05175.14]; Methyltransferase domain [PF13847.6]; Methyltransferase domain [PF13649.6]; Methyltransferase domain [PF08242.12]				0
POLA0515-13_bin.34.orig	Colwellia	minimus2_12832	44	47977	48546	1	C	K07286	uncharacterized lipoprotein								Uncharacterized lipoprotein [PF03923.13]				0
POLA0515-13_bin.34.orig	Colwellia	minimus2_12832	45	48591	49187	1	C	K03768	peptidyl-prolyl cis-trans isomerase B (cyclophilin B) [EC:5.2.1.8]								Cyclophilin type peptidyl-prolyl cis-trans isomerase/CLD [PF00160.21]				0
POLA0515-13_bin.34.orig	Colwellia	minimus2_12832	46	49608	49937	1	E														0
POLA0515-13_bin.34.orig	Colwellia	minimus2_12832	47	50049	51638	1	C	K08218	MFS transporter, PAT family, beta-lactamase induction signal transducer AmpG								Acetyl-coenzyme A transporter 1 [PF13000.7]				0
POLA0515-13_bin.34.orig	Colwellia	minimus2_12832	48	52134	52259	-1	E														0
POLA0515-13_bin.34.orig	Colwellia	minimus2_12837	1	257	1264	1	C	K02529	LacI family transcriptional regulator								Periplasmic binding proteins and sugar binding domain of LacI family [PF00532.21]; Periplasmic binding protein-like domain [PF13377.6]; Periplasmic binding protein domain [PF13407.6]; Bacterial regulatory proteins, lacI family [PF00356.21]				0
POLA0515-13_bin.34.orig	Colwellia	minimus2_12837	2	1378	2139	-1	C	K00799	glutathione S-transferase [EC:2.5.1.18]								Glutathione S-transferase, N-terminal domain [PF02798.20]; Glutathione S-transferase, N-terminal domain [PF13417.6]; Glutathione S-transferase, N-terminal domain [PF13409.6]; Glutathione S-transferase, C-terminal domain [PF00043.25]				0
POLA0515-13_bin.34.orig	Colwellia	minimus2_12837	3	2343	3020	1	C	K00799	glutathione S-transferase [EC:2.5.1.18]								Glutathione S-transferase, N-terminal domain [PF02798.20]; Glutathione S-transferase, N-terminal domain [PF13417.6]; Glutathione S-transferase, C-terminal domain [PF00043.25]; Glutathione S-transferase, C-terminal domain [PF14497.6]; Glutathione S-transferase, N-terminal domain [PF13409.6]				0
POLA0515-13_bin.34.orig	Colwellia	minimus2_12837	4	3855	4772	1	D										Transposase DDE domain [PF13737.6]; Transposase DDE domain [PF01609.21]		sp|P03009|TRA2_ECOLX Probable transposase for transposon Tn903; Xr	Xr	0
POLA0515-13_bin.34.orig	Colwellia	minimus2_12837	5	4769	6478	-1	D										Diguanylate cyclase, GGDEF domain [PF00990.21]; Double sensory domain of two-component sensor kinase [PF14827.6]; HlyD membrane-fusion protein of T1SS [PF00529.20]		sp|Q5PLI4|DGCQ_SALPA Probable diguanylate cyclase DgcQ; Xh	Xh	0
POLA0515-13_bin.34.orig	Colwellia	minimus2_12837	6	6487	7062	-1	C	K07497	putative transposase								Integrase core domain [PF00665.26]; Integrase core domain [PF13683.6]; Integrase core domain [PF13333.6]				0
POLA0515-13_bin.34.orig	Colwellia	minimus2_12837	7	7289	7588	-1	E														0
POLA0515-13_bin.34.orig	Colwellia	minimus2_12837	8	7597	8781	-1	D										DNA-sulfur modification-associated [PF14072.6]				0
POLA0515-13_bin.34.orig	Colwellia	minimus2_12837	9	9400	9594	1	D										Prophage CP4-57 regulatory protein (AlpA) [PF05930.12]				0
POLA0515-13_bin.34.orig	Colwellia	minimus2_12837	10	9667	10119	-1	D										Transposase [PF01610.17]				0
POLA0515-13_bin.34.orig	Colwellia	minimus2_12837	11	10735	11745	1	D										Barrel-sandwich domain of CusB or HlyD membrane-fusion [PF16576.5]; HlyD family secretion protein [PF13437.6]; HlyD membrane-fusion protein of T1SS [PF00529.20]; Biotin-lipoyl like [PF13533.6]				0
POLA0515-13_bin.34.orig	Colwellia	minimus2_12837	12	11856	13358	1	E														0
POLA0515-13_bin.34.orig	Colwellia	minimus2_12837	13	13355	14098	1	D										IstB-like ATP binding protein [PF01695.17]; Bacterial dnaA protein [PF00308.18]; Holliday junction DNA helicase RuvB P-loop domain [PF05496.12]; ATPase family associated with various cellular activities (AAA) [PF00004.29]		sp|P0AEF0|DNAC_ECOLI DNA replication protein DnaC; XhXr	Xr;Xh	0
POLA0515-13_bin.34.orig	Colwellia	minimus2_12837	14	14119	14232	1	E														0
POLA0515-13_bin.34.orig	Colwellia	minimus2_12837	15	14229	17528	1	D										AcrB/AcrD/AcrF family [PF00873.19]				0
POLA0515-13_bin.34.orig	Colwellia	minimus2_12837	16	17666	18082	1	D										Bacterial regulatory proteins, tetR family [PF00440.23]				0
POLA0515-13_bin.34.orig	Colwellia	minimus2_12837	17	18098	18340	1	E														0
POLA0515-13_bin.34.orig	Colwellia	minimus2_12837	18	18468	19076	1	E														0
POLA0515-13_bin.34.orig	Colwellia	minimus2_12837	19	19073	19849	1	E														0
POLA0515-13_bin.34.orig	Colwellia	minimus2_12837	20	19983	20213	-1	E														0
POLA0515-13_bin.34.orig	Colwellia	minimus2_12837	21	20351	23446	1	C	K12058,K12058	conjugal transfer mating pair stabilization protein TraN; conjugal transfer mating pair stabilization protein TraN								Type-1V conjugative transfer system mating pair stabilisation [PF06986.11]				0
POLA0515-13_bin.34.orig	Colwellia	minimus2_12837	22	23554	24870	-1	C	K07154	serine/threonine-protein kinase HipA [EC:2.7.11.1]								HipA-like C-terminal domain [PF07804.12]; HipA N-terminal domain [PF13657.6]				0
POLA0515-13_bin.34.orig	Colwellia	minimus2_12837	23	24864	25187	-1	D										Helix-turn-helix [PF01381.22]; Helix-turn-helix domain [PF12844.7]				0
POLA0515-13_bin.34.orig	Colwellia	minimus2_12837	24	25400	26002	-1	D										Domain of unknown function (DUF1845) [PF08900.11]				0
POLA0515-13_bin.34.orig	Colwellia	minimus2_12837	25	26370	26696	1	E														0
POLA0515-13_bin.34.orig	Colwellia	minimus2_12837	26	26712	27131	1	C	K03111	single-strand DNA-binding protein								Single-strand binding protein family [PF00436.25]		sp|P9WGD4|SSB_MYCTO Single-stranded DNA-binding protein; Xu	Xu	0
POLA0515-13_bin.34.orig	Colwellia	minimus2_12837	27	27211	28029	1	D										RecT family [PF03837.14]				0
POLA0515-13_bin.34.orig	Colwellia	minimus2_12837	28	28111	28254	1	E														0
POLA0515-13_bin.34.orig	Colwellia	minimus2_12837	29	28315	29331	1	D										YqaJ-like viral recombinase domain [PF09588.10]				0
POLA0515-13_bin.34.orig	Colwellia	minimus2_12837	30	29540	30499	1	C	K09882	cobaltochelatase CobS [EC:6.6.1.2]								AAA domain (dynein-related subfamily) [PF07728.14]; CbbQ/NirQ/NorQ C-terminal [PF08406.10]; ATPase family associated with various cellular activities (AAA) [PF07726.11]		REFSEQ hypothetical protein; Xu	Xu	0
POLA0515-13_bin.34.orig	Colwellia	minimus2_12837	31	30499	31266	1	E														0
POLA0515-13_bin.34.orig	Colwellia	minimus2_12837	32	31365	32318	1	D										Protein of unknown function (DUF3150) [PF11348.8]				0
POLA0515-13_bin.34.orig	Colwellia	minimus2_12837	33	32380	32820	1	E														0
POLA0515-13_bin.34.orig	Colwellia	minimus2_12837	34	32890	34545	1	C	K09883	cobaltochelatase CobT [EC:6.6.1.2]								Cobalamin biosynthesis protein CobT [PF06213.12]; Cobalamin biosynthesis protein CobT VWA domain [PF11775.8]; von Willebrand factor type A domain [PF00092.28]				0
POLA0515-13_bin.34.orig	Colwellia	minimus2_12837	35	34630	35127	1	C	K03630	DNA repair protein RadC								RadC-like JAB domain [PF04002.15]				0
POLA0515-13_bin.34.orig	Colwellia	minimus2_12837	36	35127	35468	1	E														0
POLA0515-13_bin.34.orig	Colwellia	minimus2_12837	37	35560	36627	1	D										Toprim domain [PF13362.6]; Zinc-binding domain of primase-helicase [PF08273.12]		REFSEQ DNA primase; Xu	Xu	0
POLA0515-13_bin.34.orig	Colwellia	minimus2_12837	38	36717	37424	1	E														0
POLA0515-13_bin.34.orig	Colwellia	minimus2_12837	39	37813	38112	1	E														0
POLA0515-13_bin.34.orig	Colwellia	minimus2_12837	40	38115	38264	1	E														0
POLA0515-13_bin.34.orig	Colwellia	minimus2_12837	41	38443	38784	1	E														0
POLA0515-13_bin.34.orig	Colwellia	minimus2_12837	42	38784	39536	1	E														0
POLA0515-13_bin.34.orig	Colwellia	minimus2_12837	43	39834	41990	1	D										AAA domain [PF13166.6]				0
POLA0515-13_bin.34.orig	Colwellia	minimus2_12837	44	42213	43346	1	D										Phage integrase family [PF00589.22]; Phage integrase, N-terminal SAM-like domain [PF02899.17]; Integrase [PF12835.7]		sp|O10330|VLF1_NPVOP Very late expression factor 1; Xr	Xr	0
POLA0515-13_bin.34.orig	Colwellia	minimus2_12837	45	43354	45006	1	E														0
POLA0515-13_bin.34.orig	Colwellia	minimus2_12837	46	45003	46808	1	D										Phage integrase family [PF00589.22]		sp|O10330|VLF1_NPVOP Very late expression factor 1; Xr	Xr	0
POLA0515-13_bin.34.orig	Colwellia	minimus2_12837	47	46801	47205	1	E														0
POLA0515-13_bin.34.orig	Colwellia	minimus2_12837	48	47469	48155	1	C	K10218	4-hydroxy-4-methyl-2-oxoglutarate aldolase [EC:4.1.3.17]								Aldolase/RraA [PF03737.15]				0
POLA0515-13_bin.34.orig	Colwellia	minimus2_12837	49	48159	49241	1	C	K16514	4-oxalomesaconate tautomerase [EC:5.3.2.8]								PrpF protein [PF04303.13]				0
POLA0515-13_bin.34.orig	Colwellia	minimus2_12837	50	49329	50348	1	C	K07045,K10220	uncharacterized protein; 4-oxalmesaconate hydratase [EC:4.2.1.83]								Amidohydrolase [PF04909.14]				0
POLA0515-13_bin.34.orig	Colwellia	minimus2_12837	51	50345	51238	1	C	K10221	2-pyrone-4,6-dicarboxylate lactonase [EC:3.1.1.57]								Amidohydrolase [PF04909.14]				0
POLA0515-13_bin.34.orig	Colwellia	minimus2_12837	52	51284	51661	1	C	K04100	protocatechuate 4,5-dioxygenase, alpha chain [EC:1.13.11.8]								Aromatic-ring-opening dioxygenase LigAB, LigA subunit [PF07746.11]				0
POLA0515-13_bin.34.orig	Colwellia	minimus2_12837	53	51663	52502	1	C	K04101	protocatechuate 4,5-dioxygenase, beta chain [EC:1.13.11.8]								Catalytic LigB subunit of aromatic ring-opening dioxygenase [PF02900.18]				0
POLA0515-13_bin.34.orig	Colwellia	minimus2_12837	54	52518	53459	1	C	K10219	2-hydroxy-4-carboxymuconate semialdehyde hemiacetal dehydrogenase [EC:1.1.1.312]								Oxidoreductase family, NAD-binding Rossmann fold [PF01408.22]; Shikimate / quinate 5-dehydrogenase [PF01488.20]	GH109 alpha-N-acetylgalactosaminidase (EC 3.2.1.49) [GH109]			0
POLA0515-13_bin.34.orig	Colwellia	minimus2_12837	55	53502	54494	1	C	K05275	pyridoxine 4-dehydrogenase [EC:1.1.1.65]								Aldo/keto reductase family [PF00248.21]; Iron only hydrogenase large subunit, C-terminal domain [PF02906.14]				0
POLA0515-13_bin.34.orig	Colwellia	minimus2_12837	56	54565	55332	-1	E														0
POLA0515-13_bin.34.orig	Colwellia	minimus2_12837	57	55600	56574	1	C	K13634	LysR family transcriptional regulator, cys regulon transcriptional activator								LysR substrate binding domain [PF03466.20]; Bacterial regulatory helix-turn-helix protein, lysR family [PF00126.27]				0
POLA0515-13_bin.34.orig	Colwellia	minimus2_12837	58	56665	58044	-1	C	K01752	L-serine dehydratase [EC:4.3.1.17]								Serine dehydratase alpha chain [PF03313.15]; Serine dehydratase beta chain [PF03315.15]				0
POLA0515-13_bin.34.orig	Colwellia	minimus2_12837	59	58320	58889	-1	C	K17879	peroxisomal coenzyme A diphosphatase NUDT7 [EC:3.6.1.-]								NUDIX domain [PF00293.28]				0
POLA0515-13_bin.34.orig	Colwellia	minimus2_12837	60	59065	60531	-1	C	K01665	para-aminobenzoate synthetase component I [EC:2.6.1.85]	MER0236171	C26	MER0236171 - aminodeoxychorismate synthase, subunit II (Thermus scotoductus) [C26.955]#C26#{peptidase unit: 322-616}~source YP_004202569~	FALSE	0.443	65	2.17e-09	chorismate binding enzyme [PF00425.18]; Anthranilate synthase component I, N terminal region [PF04715.13]				0
POLA0515-13_bin.34.orig	Colwellia	minimus2_12837	61	60717	62234	1	C	K01676	fumarate hydratase, class I [EC:4.2.1.2]								Fumarate hydratase (Fumerase) [PF05681.14]; Fumarase C-terminus [PF05683.12]				0
POLA0515-13_bin.34.orig	Colwellia	minimus2_12837	62	62417	63820	1	C	K09760	DNA recombination protein RmuC								RmuC family [PF02646.16]				0
POLA0515-13_bin.34.orig	Colwellia	minimus2_12837	63	64079	64531	1	D										Protein of unknown function (DUF2721) [PF11026.8]				0
POLA0515-13_bin.34.orig	Colwellia	minimus2_12837	64	64707	66917	1	D										Glycosyl hydrolase family 115 [PF15979.5]; Gylcosyl hydrolase family 115 C-terminal domain [PF17829.1]	GH115 xylan alpha-1,2-glucuronidase (3.2.1.131); alpha-(4-O-methyl)-glucuronidase (3.2.1.-) [GH115]			0
POLA0515-13_bin.34.orig	Colwellia	minimus2_12837	65	67072	68649	1	C	K01730,K01730,K15530,K15530	oligogalacturonide lyase [EC:4.2.2.6]; oligogalacturonide lyase [EC:4.2.2.6]; rhamnogalacturonan acetylesterase [EC:3.1.1.86]; rhamnogalacturonan acetylesterase [EC:3.1.1.86]								GDSL-like Lipase/Acylhydrolase family [PF13472.6]	CE12 pectin acetylesterase (EC 3.1.1.-); rhamnogalacturonan acetylesterase (EC 3.1.1.-); acetyl xylan esterase (EC 3.1.1.72) [CE12]; CE12 pectin acetylesterase (EC 3.1.1.-); rhamnogalacturonan acetylesterase (EC 3.1.1.-); acetyl xylan esterase (EC 3.1.1.72) [CE12]			0
POLA0515-13_bin.34.orig	Colwellia	minimus2_12837	66	68693	69538	1	E														0
POLA0515-13_bin.34.orig	Colwellia	minimus2_12837	67	69806	72781	1	C	K02014	iron complex outermembrane recepter protein								TonB dependent receptor [PF00593.24]; Outer membrane protein beta-barrel family [PF14905.6]				0
POLA0515-13_bin.34.orig	Colwellia	minimus2_12837	68	72915	75068	1	C	K12308	beta-galactosidase [EC:3.2.1.23]								Beta-galactosidase [PF02449.15]; Beta-galactosidase trimerisation domain [PF08532.10]; Cellulase (glycosyl hydrolase family 5) [PF00150.18]	GH42 beta-galactosidase (EC 3.2.1.23); alpha-L-arabinopyranosidase (EC 3.2.1.-) [GH42]			0
POLA0515-13_bin.34.orig	Colwellia	minimus2_12837	69	75091	75405	1	C	K03534	L-rhamnose mutarotase [EC:5.1.3.32]								L-rhamnose mutarotase [PF05336.13]				0
POLA0515-13_bin.34.orig	Colwellia	minimus2_12837	70	75548	76861	1	D										Glycosyl hydrolases family 28 [PF00295.17]	GH28 polygalacturonase (EC 3.2.1.15); alpha-L-rhamnosidase (EC 3.2.1.40); exo-polygalacturonase (EC 3.2.1.67); exo-polygalacturonosidase (EC 3.2.1.82); rhamnogalacturonase (EC 3.2.1.171); rhamnogalacturonan alpha-1,2-galacturonohydrolase (EC 3.2.1.173); endo-xylogalacturonan hydrolase (EC 3.2.1.-) [GH28]			0
POLA0515-13_bin.34.orig	Colwellia	minimus2_12999	1	3	1622	-1	D										Region found in RelA / SpoT proteins [PF04607.17]; HD domain [PF13328.6]; TGS domain [PF02824.21]				0
POLA0515-13_bin.34.orig	Colwellia	minimus2_12999	2	1661	3007	-1	C	K03215	23S rRNA (uracil1939-C5)-methyltransferase [EC:2.1.1.190]								tRNA (Uracil-5-)-methyltransferase [PF05958.11]; TRAM domain [PF01938.20]; Methyltransferase domain [PF13847.6]; ubiE/COQ5 methyltransferase family [PF01209.18]		sp|Q5UQK3|YR405_MIMIV Putative RNA methyltransferase R405; Xh	Xh	0
POLA0515-13_bin.34.orig	Colwellia	minimus2_12999	3	3161	5956	1	C	K07678	two-component system, NarL family, sensor histidine kinase BarA [EC:2.7.13.3]								Uncharacterised signal transduction histidine kinase domain (DUF2222) [PF09984.9]; Histidine kinase-, DNA gyrase B-, and HSP90-like ATPase [PF02518.26]; Response regulator receiver domain [PF00072.24]; His Kinase A (phospho-acceptor) domain [PF00512.25]				0
POLA0515-13_bin.34.orig	Colwellia	minimus2_12999	4	6021	6272	-1	E														0
POLA0515-13_bin.34.orig	Colwellia	minimus2_12999	5	6437	6817	-1	C	K00997	holo-[acyl-carrier protein] synthase [EC:2.7.8.7]								4'-phosphopantetheinyl transferase superfamily [PF01648.20]				0
POLA0515-13_bin.34.orig	Colwellia	minimus2_12999	6	6900	7676	-1	C	K03474	pyridoxine 5-phosphate synthase [EC:2.6.99.2]								Pyridoxal phosphate biosynthesis protein PdxJ [PF03740.13]				0
POLA0515-13_bin.34.orig	Colwellia	minimus2_12999	7	7695	8375	-1	C	K03584	DNA repair protein RecO (recombination protein O)								Recombination protein O N terminal [PF11967.8]; Recombination protein O C terminal [PF02565.15]				0
POLA0515-13_bin.34.orig	Colwellia	minimus2_12999	8	8406	9305	-1	C	K03595	GTPase								Ferrous iron transport protein B [PF02421.18]; MnmE helical domain [PF12631.7]; 50S ribosome-binding GTPase [PF01926.23]; KH domain [PF07650.17]; Elongation factor Tu GTP binding domain [PF00009.27]; RsgA GTPase [PF03193.16]; Ethanolamine utilisation - propanediol utilisation [PF10662.9]; AIG1 family [PF04548.16]; Ras family [PF00071.22]; Dynamin family [PF00350.23]				0
POLA0515-13_bin.34.orig	Colwellia	minimus2_12999	9	9314	10000	-1	C	K03685	ribonuclease III [EC:3.1.26.3]								Ribonuclease-III-like [PF14622.6]; Ribonuclease III domain [PF00636.26]; Double-stranded RNA binding motif [PF00035.26]; double strand RNA binding domain from DEAD END PROTEIN 1 [PF14709.7]				0
POLA0515-13_bin.34.orig	Colwellia	minimus2_12999	10	10001	10921	-1	C	K03100	signal peptidase I [EC:3.4.21.89]	MER1333204	S26A	MER1333204 - subfamily S26A unassigned peptidases (Colwellia agarivorans) [S26.UPA]#S26A#{peptidase unit: 78-306}~source WP_077340193~	TRUE	0.967	468	5.54e-148	Signal peptidase, peptidase S26 [PF10502.9]; Peptidase S24-like [PF00717.23]				0
POLA0515-13_bin.34.orig	Colwellia	minimus2_12999	11	10950	12740	-1	C	K03596	GTP-binding protein LepA								GTP-binding protein LepA C-terminus [PF06421.12]; Elongation factor Tu GTP binding domain [PF00009.27]; Elongation factor G C-terminus [PF00679.24]; Elongation Factor G, domain II [PF14492.6]; Ras family [PF00071.22]; Elongation factor Tu domain 2 [PF03144.25]				0
POLA0515-13_bin.34.orig	Colwellia	minimus2_12999	12	12828	13295	-1	C	K03803	sigma-E factor negative regulatory protein RseC								Positive regulator of sigma(E), RseC/MucC [PF04246.12]				0
POLA0515-13_bin.34.orig	Colwellia	minimus2_12999	13	13295	14257	-1	C	K03598	sigma-E factor negative regulatory protein RseB								MucB/RseB N-terminal domain [PF03888.14]; MucB/RseB C-terminal domain [PF17188.4]				0
POLA0515-13_bin.34.orig	Colwellia	minimus2_12999	14	14254	14874	-1	C	K03597	sigma-E factor negative regulatory protein RseA								Anti sigma-E protein RseA, N-terminal domain [PF03872.13]; Anti sigma-E protein RseA, C-terminal domain [PF03873.13]				0
POLA0515-13_bin.34.orig	Colwellia	minimus2_12999	15	14915	15493	-1	C	K03088	RNA polymerase sigma-70 factor, ECF subfamily								ECF sigma factor [PF07638.11]; Sigma-70 region 2 [PF04542.14]; Sigma-70, region 4 [PF08281.12]; Sigma-70, region 4 [PF04545.16]		sp|P33658|RPSG_CLOAB RNA polymerase sigma-G factor; Xh	Xh	0
POLA0515-13_bin.34.orig	Colwellia	minimus2_12999	16	15711	17318	1	C	K00278	L-aspartate oxidase [EC:1.4.3.16]								FAD binding domain [PF00890.24]; Fumarate reductase flavoprotein C-term [PF02910.20]				0
POLA0515-13_bin.34.orig	Colwellia	minimus2_12999	17	17534	18085	-1	E														0
POLA0515-13_bin.34.orig	Colwellia	minimus2_12999	18	18033	18284	-1	C	K09159	antitoxin CptB								Flavinator of succinate dehydrogenase [PF03937.16]				0
POLA0515-13_bin.34.orig	Colwellia	minimus2_12999	19	18404	19384	1	C	K06980	tRNA-modifying protein YgfZ								Aminomethyltransferase folate-binding domain [PF01571.21]				0
POLA0515-13_bin.34.orig	Colwellia	minimus2_12999	20	19403	19891	1	C	K03775	FKBP-type peptidyl-prolyl cis-trans isomerase SlyD [EC:5.2.1.8]								FKBP-type peptidyl-prolyl cis-trans isomerase [PF00254.28]				0
POLA0515-13_bin.34.orig	Colwellia	minimus2_12999	21	20049	21986	-1	C	K03654	ATP-dependent DNA helicase RecQ [EC:3.6.4.12]								Helicase conserved C-terminal domain [PF00271.31]; DEAD/DEAH box helicase [PF00270.29]		sp|P20703|UVSW_BPT4 ATP-dependent DNA helicase uvsW; Xh	Xh	0
POLA0515-13_bin.34.orig	Colwellia	minimus2_12999	22	22137	22835	-1	D										Glutathione S-transferase N-terminal domain [PF17172.4]; Glutathione S-transferase, C-terminal domain [PF17171.4]; Outer mitochondrial membrane transport complex protein [PF10568.9]; Glutathione S-transferase, N-terminal domain [PF13417.6]; Glutathione S-transferase, N-terminal domain [PF02798.20]				0
POLA0515-13_bin.34.orig	Colwellia	minimus2_12999	23	23013	25163	-1	D										Sulfatase-modifying factor enzyme 1 [PF03781.16]; Methyltransferase domain [PF13489.6]; Methyltransferase domain [PF08241.12]; Methyltransferase domain [PF13847.6]				0
POLA0515-13_bin.34.orig	Colwellia	minimus2_12999	24	25202	26335	-1	E														0
POLA0515-13_bin.34.orig	Colwellia	minimus2_12999	25	26588	26893	1	E														0
POLA0515-13_bin.34.orig	Colwellia	minimus2_13159	1	411	2171	-1	C	K07459	putative ATP-dependent endonuclease of the OLD family								AAA ATPase domain [PF13175.6]; AAA domain, putative AbiEii toxin, Type IV TA system [PF13304.6]		sp|P13520|VOLD_BPP2 Overcoming lysogenization defect protein; Xu	Xu	0
POLA0515-13_bin.34.orig	Colwellia	minimus2_13159	2	2311	2697	-1	E														0
POLA0515-13_bin.34.orig	Colwellia	minimus2_13159	3	2916	3299	-1	E														0
POLA0515-13_bin.34.orig	Colwellia	minimus2_13159	4	3275	3571	-1	E														0
POLA0515-13_bin.34.orig	Colwellia	minimus2_13159	5	3676	3921	-1	E														0
POLA0515-13_bin.34.orig	Colwellia	minimus2_13159	6	4515	7250	-1	C	K02014	iron complex outermembrane recepter protein								TonB dependent receptor [PF00593.24]; Outer membrane protein beta-barrel family [PF14905.6]; TonB-dependent Receptor Plug Domain [PF07715.15]				0
POLA0515-13_bin.34.orig	Colwellia	minimus2_13159	7	8017	9474	1	D										Glycosyl hydrolases family 28 [PF00295.17]; Pectate lyase superfamily protein [PF12708.7]	GH28 polygalacturonase (EC 3.2.1.15); alpha-L-rhamnosidase (EC 3.2.1.40); exo-polygalacturonase (EC 3.2.1.67); exo-polygalacturonosidase (EC 3.2.1.82); rhamnogalacturonase (EC 3.2.1.171); rhamnogalacturonan alpha-1,2-galacturonohydrolase (EC 3.2.1.173); endo-xylogalacturonan hydrolase (EC 3.2.1.-) [GH28]			0
POLA0515-13_bin.34.orig	Colwellia	minimus2_13159	8	9559	11004	1	C	K01812	glucuronate isomerase [EC:5.3.1.12]								Glucuronate isomerase [PF02614.14]				0
POLA0515-13_bin.34.orig	Colwellia	minimus2_13159	9	11121	13661	1	C	K15532	unsaturated rhamnogalacturonyl hydrolase [EC:3.2.1.172]								Domain of unknown function (DUF4861) [PF16153.5]; Glycosyl Hydrolase Family 88 [PF07470.13]	GH105 unsaturated rhamnogalacturonyl hydrolase (EC 3.2.1.172); d-4,5-unsaturated beta-glucuronyl hydrolase (EC 3.2.1.-); d-4,5-unsaturated alpha-galacturonidase (EC 3.2.1.-) [GH105]			0
POLA0515-13_bin.34.orig	Colwellia	minimus2_13159	10	13870	14859	1	C	K15921	arabinoxylan arabinofuranohydrolase [EC:3.2.1.55]								Glycosyl hydrolases family 43 [PF04616.14]; Glycosyl hydrolases family 32 N-terminal domain [PF00251.20]; Domain of unknown function (DUF5005) [PF16396.5]	GH43 beta-xylosidase (EC 3.2.1.37); alpha-L-arabinofuranosidase (EC 3.2.1.55); xylanase (EC 3.2.1.8); alpha-1,2-L-arabinofuranosidase (EC 3.2.1.-); exo-alpha-1,5-L-arabinofuranosidase (EC 3.2.1.-); [inverting] exo-alpha-1,5-L-arabinanase (EC 3.2.1.-); beta-1,3-xylosidase (EC 3.2.1.-); [inverting] exo-alpha-1,5-L-arabinanase (EC 3.2.1.-); [inverting] endo-alpha-1,5-L-arabinanase (EC 3.2.1.99); exo…			0
POLA0515-13_bin.34.orig	Colwellia	minimus2_13159	11	15019	16095	-1	C	K01624	fructose-bisphosphate aldolase, class II [EC:4.1.2.13]								Fructose-bisphosphate aldolase class-II [PF01116.20]				0
POLA0515-13_bin.34.orig	Colwellia	minimus2_13159	12	16488	17120	-1	D										Ribose/Galactose Isomerase [PF02502.18]; Ribose-5-phosphate isomerase [PF12408.8]				0
POLA0515-13_bin.34.orig	Colwellia	minimus2_13159	13	17173	18204	-1	C	K02529	LacI family transcriptional regulator								Periplasmic binding proteins and sugar binding domain of LacI family [PF00532.21]; Periplasmic binding protein-like domain [PF13377.6]; Periplasmic binding protein domain [PF13407.6]; Bacterial regulatory proteins, lacI family [PF00356.21]				0
POLA0515-13_bin.34.orig	Colwellia	minimus2_13159	14	18281	19582	-1	C	K11690	C4-dicarboxylate transporter, DctM subunit								Tripartite ATP-independent periplasmic transporter, DctM component [PF06808.12]				0
POLA0515-13_bin.34.orig	Colwellia	minimus2_13159	15	19582	20091	-1	C	K21394	TRAP-type transport system small permease protein								Tripartite ATP-independent periplasmic transporters, DctQ component [PF04290.12]				0
POLA0515-13_bin.34.orig	Colwellia	minimus2_13159	16	20098	21075	-1	C	K21395	TRAP-type transport system periplasmic protein								Bacterial extracellular solute-binding protein, family 7 [PF03480.13]				0
POLA0515-13_bin.34.orig	Colwellia	minimus2_13159	17	21124	21966	-1	C	K01815	4-deoxy-L-threo-5-hexosulose-uronate ketol-isomerase [EC:5.3.1.17]								KduI/IolB family [PF04962.12]				0
POLA0515-13_bin.34.orig	Colwellia	minimus2_13159	18	22023	22781	-1	C	K00065	2-dehydro-3-deoxy-D-gluconate 5-dehydrogenase [EC:1.1.1.127]								Enoyl-(Acyl carrier protein) reductase [PF13561.6]; short chain dehydrogenase [PF00106.25]; KR domain [PF08659.10]		sp|Q5UQM3|YR419_MIMIV Uncharacterized short-chain type dehydrogenase/reductase R419; Xh	Xh	0
POLA0515-13_bin.34.orig	Colwellia	minimus2_13159	19	22914	24371	1	C	K00041	tagaturonate reductase [EC:1.1.1.58]								Mannitol dehydrogenase C-terminal domain [PF08125.13]; Mannitol dehydrogenase Rossmann domain [PF01232.23]		sp|B2W2N2|M2DH_PYRTR Mannitol 2-dehydrogenase; Xh	Xh	0
POLA0515-13_bin.34.orig	Colwellia	minimus2_13159	20	24418	25905	1	C	K01685	altronate hydrolase [EC:4.2.1.7]								D-galactarate dehydratase / Altronate hydrolase, C terminus [PF04295.13]				0
POLA0515-13_bin.34.orig	Colwellia	minimus2_13159	21	25907	26881	1	C	K00874	2-dehydro-3-deoxygluconokinase [EC:2.7.1.45]								pfkB family carbohydrate kinase [PF00294.24]				0
POLA0515-13_bin.34.orig	Colwellia	minimus2_13159	22	26980	28089	1	C	K01051	pectinesterase [EC:3.1.1.11]								Pectinesterase [PF01095.19]	CE8 pectin methylesterase (EC 3.1.1.11). [CE8]			0
POLA0515-13_bin.34.orig	Colwellia	minimus2_13159	23	28206	29261	-1	C	K01626	3-deoxy-7-phosphoheptulonate synthase [EC:2.5.1.54]								DAHP synthetase I family [PF00793.20]		sp|P00888|AROF_ECOLI Phospho-2-dehydro-3-deoxyheptonate aldolase, Tyr-sensitive; Xh	Xh	0
POLA0515-13_bin.34.orig	Colwellia	minimus2_13159	24	29599	30981	1	C	K01077	alkaline phosphatase [EC:3.1.3.1]								Alkaline phosphatase [PF00245.20]				0
POLA0515-13_bin.34.orig	Colwellia	minimus2_13159	25	31012	31911	-1	D										Bacterial regulatory helix-turn-helix protein, lysR family [PF00126.27]; LysR substrate binding domain [PF03466.20]				0
POLA0515-13_bin.34.orig	Colwellia	minimus2_13159	26	32003	32626	1	D										Methyltransferase domain [PF13847.6]; ubiE/COQ5 methyltransferase family [PF01209.18]; Methyltransferase domain [PF08241.12]; Methyltransferase domain [PF13489.6]; Methyltransferase domain [PF08242.12]; Methyltransferase domain [PF13649.6]; Mycolic acid cyclopropane synthetase [PF02353.20]; Putative RNA methylase family UPF0020 [PF01170.18]; Nodulation protein S (NodS) [PF05401.11]; Methyltransfe…		sp|Q07G10|ALKB8_XENTR Alkylated DNA repair protein alkB homolog 8; Xh	Xh	0
POLA0515-13_bin.34.orig	Colwellia	minimus2_13159	27	32908	34092	-1	C	K01760	cysteine-S-conjugate beta-lyase [EC:4.4.1.13]								Cys/Met metabolism PLP-dependent enzyme [PF01053.20]; Aminotransferase class-V [PF00266.19]		sp|Q83A83|METC_COXBU Cystathionine beta-lyase; Xh	Xh	0
POLA0515-13_bin.34.orig	Colwellia	minimus2_13159	28	34837	36186	-1	C	K03308	neurotransmitter:Na+ symporter, NSS family								Sodium:neurotransmitter symporter family [PF00209.18]				0
POLA0515-13_bin.34.orig	Colwellia	minimus2_13159	29	36865	37737	1	C	K01432	arylformamidase [EC:3.5.1.9]	MER0099521	S09X	MER0099521 - family S9 non-peptidase homologues (Shewanella woodyi) [S09.UNW]#S09X#{peptidase unit: 92-308}~source ACA85694~	FALSE	0.547	227	1.03e-64	alpha/beta hydrolase fold [PF07859.13]; Prolyl oligopeptidase family [PF00326.21]; Carboxylesterase family [PF00135.28]; Phospholipase/Carboxylesterase [PF02230.16]	CE10 arylesterase (EC 3.1.1.-); carboxyl esterase (EC 3.1.1.3); acetylcholinesterase (EC 3.1.1.7); cholinesterase (EC 3.1.1.8); sterol esterase (EC 3.1.1.13); brefeldin A esterase (EC 3.1.1.-). [CE10]			0
POLA0515-13_bin.34.orig	Colwellia	minimus2_13159	30	37793	38710	-1	C	K03576	LysR family transcriptional regulator, regulator for metE and metH								LysR substrate binding domain [PF03466.20]; Bacterial regulatory helix-turn-helix protein, lysR family [PF00126.27]				0
POLA0515-13_bin.34.orig	Colwellia	minimus2_13159	31	38844	39635	1	C	K18364	2-oxopent-4-enoate/cis-2-oxohex-4-enoate hydratase [EC:4.2.1.80 4.2.1.132]								Fumarylacetoacetate (FAA) hydrolase family [PF01557.18]				0
POLA0515-13_bin.34.orig	Colwellia	minimus2_13159	32	39641	40534	1	C	K18366	acetaldehyde/propanal dehydrogenase [EC:1.2.1.10 1.2.1.87]								Prokaryotic acetaldehyde dehydrogenase, dimerisation [PF09290.11]; Semialdehyde dehydrogenase, NAD binding domain [PF01118.24]				0
POLA0515-13_bin.34.orig	Colwellia	minimus2_13159	33	40537	41559	1	C	K01666,K18365	4-hydroxy 2-oxovalerate aldolase [EC:4.1.3.39]; 4-hydroxy-2-oxovalerate/4-hydroxy-2-oxohexanoate aldolase [EC:4.1.3.39 4.1.3.43]								HMGL-like [PF00682.19]; DmpG-like communication domain [PF07836.11]				0
POLA0515-13_bin.34.orig	Colwellia	minimus2_13159	34	41585	41677	-1	E														0
POLA0515-13_bin.34.orig	Colwellia	minimus2_13159	35	42155	42580	-1	E														0
POLA0515-13_bin.34.orig	Colwellia	minimus2_13159	36	42879	43637	-1	E														0
POLA0515-13_bin.34.orig	Colwellia	minimus2_13159	37	43761	44150	-1	E														0
POLA0515-13_bin.34.orig	Colwellia	minimus2_13159	38	44658	45506	-1	C	K00453	tryptophan 2,3-dioxygenase [EC:1.13.11.11]								Tryptophan 2,3-dioxygenase [PF03301.13]				0
POLA0515-13_bin.34.orig	Colwellia	minimus2_13159	39	45506	46897	-1	C	K00486	kynurenine 3-monooxygenase [EC:1.14.13.9]								FAD binding domain [PF01494.19]; Squalene epoxidase [PF08491.10]				0
POLA0515-13_bin.34.orig	Colwellia	minimus2_13159	40	46899	48182	-1	C	K01556	kynureninase [EC:3.7.1.3]								Aminotransferase class-V [PF00266.19]				0
POLA0515-13_bin.34.orig	Colwellia	minimus2_13159	41	48186	48494	-1	D										Fumarylacetoacetate (FAA) hydrolase family [PF01557.18]				0
POLA0515-13_bin.34.orig	Colwellia	minimus2_13194	1	1	108	1	E														0
POLA0515-13_bin.34.orig	Colwellia	minimus2_13194	2	153	263	-1	E														0
POLA0515-13_bin.34.orig	Colwellia	minimus2_13194	3	327	785	-1	D										Protein of unknown function (DUF2753) [PF10952.8]				0
POLA0515-13_bin.34.orig	Colwellia	minimus2_13194	4	1254	3731	-1	E														0
POLA0515-13_bin.34.orig	Colwellia	minimus2_13194	5	3731	4981	-1	D										CoA-transferase family III [PF02515.17]				0
POLA0515-13_bin.34.orig	Colwellia	minimus2_13194	6	5096	6163	-1	C	K21395	TRAP-type transport system periplasmic protein								Bacterial extracellular solute-binding protein, family 7 [PF03480.13]				0
POLA0515-13_bin.34.orig	Colwellia	minimus2_13194	7	6163	7467	-1	C	K11690	C4-dicarboxylate transporter, DctM subunit								Tripartite ATP-independent periplasmic transporter, DctM component [PF06808.12]				0
POLA0515-13_bin.34.orig	Colwellia	minimus2_13194	8	7464	8015	-1	E														0
POLA0515-13_bin.34.orig	Colwellia	minimus2_13194	9	8154	8510	1	D										Winged helix DNA-binding domain [PF13463.6]; MarR family [PF01047.22]; MarR family [PF12802.7]				0
POLA0515-13_bin.34.orig	Colwellia	minimus2_13279	1	21	656	-1	C	K01625	2-dehydro-3-deoxyphosphogluconate aldolase / (4S)-4-hydroxy-2-oxoglutarate aldolase [EC:4.1.2.14 4.1.3.42]								KDPG and KHG aldolase [PF01081.19]				0
POLA0515-13_bin.34.orig	Colwellia	minimus2_13279	2	666	1640	-1	D										Glucokinase [PF02685.16]				0
POLA0515-13_bin.34.orig	Colwellia	minimus2_13279	3	1642	3468	-1	C	K01690	phosphogluconate dehydratase [EC:4.2.1.12]								Dehydratase family [PF00920.21]				0
POLA0515-13_bin.34.orig	Colwellia	minimus2_13279	4	3468	4160	-1	C	K01057	6-phosphogluconolactonase [EC:3.1.1.31]								Glucosamine-6-phosphate isomerases/6-phosphogluconolactonase [PF01182.20]				0
POLA0515-13_bin.34.orig	Colwellia	minimus2_13279	5	4160	5629	-1	C	K00036	glucose-6-phosphate 1-dehydrogenase [EC:1.1.1.49 1.1.1.363]								Glucose-6-phosphate dehydrogenase, C-terminal domain [PF02781.16]; Glucose-6-phosphate dehydrogenase, NAD binding domain [PF00479.22]		sp|P29686|G6PD_SYNE7 Glucose-6-phosphate 1-dehydrogenase; Xh	Xh	0
POLA0515-13_bin.34.orig	Colwellia	minimus2_13279	6	5971	6819	1	C	K19337	RpiR family transcriptional regulator, carbohydrate utilization regulator								SIS domain [PF01380.22]; Helix-turn-helix domain, rpiR family [PF01418.17]; SIS domain [PF13580.6]				0
POLA0515-13_bin.34.orig	Colwellia	minimus2_13279	7	7109	8560	1	C	K00873	pyruvate kinase [EC:2.7.1.40]								Pyruvate kinase, barrel domain [PF00224.21]; Pyruvate kinase, alpha/beta domain [PF02887.16]				0
POLA0515-13_bin.34.orig	Colwellia	minimus2_13279	8	8684	9508	-1	C	K02477,K07705	two-component system, LytTR family, response regulator; two-component system, LytTR family, response regulator LytT								LytTr DNA-binding domain [PF04397.15]; Response regulator receiver domain [PF00072.24]				0
POLA0515-13_bin.34.orig	Colwellia	minimus2_13279	9	9505	10590	-1	C	K02478	two-component system, LytTR family, sensor kinase [EC:2.7.13.3]								Histidine kinase [PF06580.13]				0
POLA0515-13_bin.34.orig	Colwellia	minimus2_13279	10	10668	11603	-1	D										Choline/ethanolamine kinase [PF01633.20]				0
POLA0515-13_bin.34.orig	Colwellia	minimus2_13279	11	11609	12232	-1	C	K03811	nicotinamide mononucleotide transporter								Nicotinamide mononucleotide transporter [PF04973.12]		sp|D2ZZC1|PNUC_NEIMU Nicotinamide riboside transporter PnuC; Xh	Xh	0
POLA0515-13_bin.34.orig	Colwellia	minimus2_13279	12	12259	12525	-1	D										YKOF-related Family [PF07615.11]				0
POLA0515-13_bin.34.orig	Colwellia	minimus2_13279	13	12627	14774	-1	C	K02014	iron complex outermembrane recepter protein	MER0203173	I39	MER0203173 - family I39 unassigned peptidase inhibitors (Shewanella violacea) [I39.UPW]#I39#{inhibitor unit: 40-192}~source BAJ02656~	FALSE	0.537	149	6.26e-35	TonB dependent receptor [PF00593.24]; TonB-dependent Receptor Plug Domain [PF07715.15]				0
POLA0515-13_bin.34.orig	Colwellia	minimus2_13279	14	15087	15437	-1	C	K02503	histidine triad (HIT) family protein								Scavenger mRNA decapping enzyme C-term binding [PF11969.8]; HIT domain [PF01230.23]				0
POLA0515-13_bin.34.orig	Colwellia	minimus2_13279	15	15567	16580	-1	C	K01784	UDP-glucose 4-epimerase [EC:5.1.3.2]								GDP-mannose 4,6 dehydratase [PF16363.5]; NAD dependent epimerase/dehydratase family [PF01370.21]; 3-beta hydroxysteroid dehydrogenase/isomerase family [PF01073.19]; RmlD substrate binding domain [PF04321.17]; Polysaccharide biosynthesis protein [PF02719.15]; short chain dehydrogenase [PF00106.25]; Male sterility protein [PF07993.12]; NAD(P)H-binding [PF13460.6]; NmrA-like family [PF05368.13]		sp|Q9EQC1|3BHS7_MOUSE 3 beta-hydroxysteroid dehydrogenase type 7; Xh	Xh	0
POLA0515-13_bin.34.orig	Colwellia	minimus2_13279	16	16829	18649	-1	D										Acetyl-CoA dehydrogenase C-terminal like [PF12806.7]; Acyl-CoA dehydrogenase, middle domain [PF02770.19]; Acyl-CoA dehydrogenase, N-terminal domain [PF02771.16]; Acyl-CoA dehydrogenase, C-terminal domain [PF00441.24]				0
POLA0515-13_bin.34.orig	Colwellia	minimus2_13279	17	19769	21124	-1	E														0
POLA0515-13_bin.34.orig	Colwellia	minimus2_13279	18	21112	21834	-1	C	K02342	DNA polymerase III subunit epsilon [EC:2.7.7.7]								Exonuclease [PF00929.24]		sp|P04536|EXOD_BPT4 Exodeoxyribonuclease; Xu	Xu	0
POLA0515-13_bin.34.orig	Colwellia	minimus2_13279	19	21859	22347	-1	D										Protein of unknown function (DUF2919) [PF11143.8]				0
POLA0515-13_bin.34.orig	Colwellia	minimus2_13279	20	22340	23065	-1	D										Protein of unknown function, DUF599 [PF04654.12]				0
POLA0515-13_bin.34.orig	Colwellia	minimus2_13279	21	23289	25664	1	D										Carbohydrate family 9 binding domain-like [PF06452.11]				0
POLA0515-13_bin.34.orig	Colwellia	minimus2_13279	22	25956	27281	1	C	K07280	outer membrane protein								Protein of unknown function (DUF560) [PF04575.13]				0
POLA0515-13_bin.34.orig	Colwellia	minimus2_13279	23	27292	28593	1	D										FecR protein [PF04773.13]				0
POLA0515-13_bin.34.orig	Colwellia	minimus2_13279	24	28618	33708	1	D			MER0250969	U69	MER0250969 - family U69 unassigned peptidases (Ramlibacter tataouinensis) [U69.UPW]#U69#{peptidase unit: 5668-5979}~source YP_004619401~	FALSE	0.326	113	3.34e-23	Cadherin-like domain [PF17892.1]; Bacterial Ig domain [PF17963.1]; Bacterial cadherin-like domain [PF17803.1]				0
POLA0515-13_bin.34.orig	Colwellia	minimus2_13279	25	33767	34639	1	D										Beta-lactamase superfamily domain [PF12706.7]				0
POLA0515-13_bin.34.orig	Colwellia	minimus2_13279	26	34645	36813	1	C	K01768	adenylate cyclase [EC:4.6.1.1]								CHASE2 domain [PF05226.11]; Adenylate and Guanylate cyclase catalytic domain [PF00211.20]				0
POLA0515-13_bin.34.orig	Colwellia	minimus2_13279	27	36894	38531	1	D										HD domain [PF13487.6]				0
POLA0515-13_bin.34.orig	Colwellia	minimus2_13279	28	38932	39900	1	C	K01738	cysteine synthase [EC:2.5.1.47]								Pyridoxal-phosphate dependent enzyme [PF00291.25]				0
POLA0515-13_bin.34.orig	Colwellia	minimus2_13279	29	40026	40487	1	E														0
POLA0515-13_bin.34.orig	Colwellia	minimus2_13279	30	40717	41475	1	D										Thrombospondin C-terminal region [PF05735.12]				0
POLA0515-13_bin.34.orig	Colwellia	minimus2_13279	31	41841	43661	-1	C	K00681	gamma-glutamyltranspeptidase / glutathione hydrolase [EC:2.3.2.2 3.4.19.13]	MER1097702	T03	MER1097702 - family T3 unassigned peptidases (Thalassomonas actiniarum) [T03.UPW]#T03#{peptidase unit: 48-567}~source A0A0D8CNP9~	TRUE	0.741	776	8.21e-249	Gamma-glutamyltranspeptidase [PF01019.21]				0
POLA0515-13_bin.34.orig	Colwellia	minimus2_13279	32	43681	44301	-1	C	K05812	DTW domain-containing protein								DTW domain [PF03942.15]				0
POLA0515-13_bin.34.orig	Colwellia	minimus2_13279	33	44468	45070	1	D			MER0057844	S54	MER0057844 - family S54 unassigned peptidases (Colwellia psychrerythraea) [S54.UPW]#S54#{peptidase unit: 15-193}~source YP_268873~	FALSE	0.562	184	1.5e-51	Rhomboid family [PF01694.22]				0
POLA0515-13_bin.34.orig	Colwellia	minimus2_13279	34	45117	47693	-1	D			MER0245794	S09X	MER0245794 - family S9 unassigned peptidases (Glaciecola sp. 4H-3-7+YE-5) [S09.UPW]#S09X#{peptidase unit: 391-836}~source YP_004434138~	TRUE	0.739	668	4.99e-207	Prolyl oligopeptidase family [PF00326.21]; Dipeptidyl peptidase IV (DPP IV) N-terminal region [PF00930.21]; Acetyl xylan esterase (AXE1) [PF05448.12]; X-Pro dipeptidyl-peptidase (S15 family) [PF02129.18]; Dienelactone hydrolase family [PF01738.18]; alpha/beta hydrolase fold [PF07859.13]; Abhydrolase family [PF12715.7]; Esterase PHB depolymerase [PF10503.9]	CE10 arylesterase (EC 3.1.1.-); carboxyl esterase (EC 3.1.1.3); acetylcholinesterase (EC 3.1.1.7); cholinesterase (EC 3.1.1.8); sterol esterase (EC 3.1.1.13); brefeldin A esterase (EC 3.1.1.-). [CE10]			0
POLA0515-13_bin.34.orig	Colwellia	minimus2_13279	35	47725	48384	-1	C	K00793	riboflavin synthase [EC:2.5.1.9]								Lumazine binding domain [PF00677.17]				0
POLA0515-13_bin.34.orig	Colwellia	minimus2_13279	36	48602	49933	1	C	K03327	multidrug resistance protein, MATE family								MatE [PF01554.18]				0
POLA0515-13_bin.34.orig	Colwellia	minimus2_13279	37	50300	51379	-1	E			MER0048757	M50B	MER0048757 - subfamily M50B unassigned peptidases (Colwellia psychrerythraea) [M50.UPB]#M50B#{peptidase unit: 101-344}~source AAZ25193~	TRUE	0.879	448	7.43e-140					0
POLA0515-13_bin.34.orig	Colwellia	minimus2_13279	38	51591	52004	1	C	K03503	DNA polymerase V [EC:3.4.21.-]	MER0052745	S24	MER0052745 - UmuD protein (Colwellia psychrerythraea) [S24.003]#S24#{peptidase unit: 14-129}~source AAZ25664~	FALSE	0.845	205	5.13e-60			sp|P0AG11|UMUD_ECOLI Protein UmuD; Xh	Xh	0
POLA0515-13_bin.34.orig	Colwellia	minimus2_13279	39	51992	53332	1	C	K03502	DNA polymerase V								impB/mucB/samB family [PF00817.20]; Domain of unknown function (DUF4113) [PF13438.6]		sp|P04152|UMUC_ECOLI Protein UmuC; Xh	Xh	0
POLA0515-13_bin.34.orig	Colwellia	minimus2_13279	40	53620	53886	1	D										DnaJ domain [PF00226.31]		sp|Q5UPU5|YR266_MIMIV Putative J domain-containing protein R266; Xu	Xu	0
POLA0515-13_bin.34.orig	Colwellia	minimus2_13279	41	53927	54394	1	E														0
POLA0515-13_bin.34.orig	Colwellia	minimus2_13279	42	54482	55129	1	E														0
POLA0515-13_bin.34.orig	Colwellia	minimus2_13279	43	55193	56113	1	E														0
POLA0515-13_bin.34.orig	Colwellia	minimus2_13279	44	56420	59116	-1	C	K21023	diguanylate cyclase [EC:2.7.7.65]								EAL domain [PF00563.20]; Diguanylate cyclase, GGDEF domain [PF00990.21]; HlyD membrane-fusion protein of T1SS [PF00529.20]; PAS fold [PF08448.10]; PAS fold [PF00989.25]		sp|Q5PLI4|DGCQ_SALPA Probable diguanylate cyclase DgcQ; Xh	Xh	0
POLA0515-13_bin.34.orig	Colwellia	minimus2_13279	45	59300	59965	-1	C	K07497	putative transposase								Integrase core domain [PF00665.26]; Integrase core domain [PF13683.6]; Integrase core domain [PF13333.6]				0
POLA0515-13_bin.34.orig	Colwellia	minimus2_13279	46	60139	60447	-1	C	K07483	transposase								Transposase [PF01527.20]		sp|Q51647|YISX_BURM1 Insertion element IS401 uncharacterized 12.4 kDa protein; Xu	Xu	0
POLA0515-13_bin.34.orig	Colwellia	minimus2_13279	47	61179	63440	-1	C	K01791,K02472	UDP-N-acetylglucosamine 2-epimerase (non-hydrolysing) [EC:5.1.3.14]; UDP-N-acetyl-D-mannosaminuronic acid dehydrogenase [EC:1.1.1.336]								UDP-N-acetylglucosamine 2-epimerase [PF02350.19]; UDP-glucose/GDP-mannose dehydrogenase family, NAD binding domain [PF03721.14]; UDP-glucose/GDP-mannose dehydrogenase family, central domain [PF00984.19]; UDP-glucose/GDP-mannose dehydrogenase family, UDP binding domain [PF03720.15]; NAD binding domain of 6-phosphogluconate dehydrogenase [PF03446.15]		sp|O33952|UDG8_ECOLX UDP-glucose 6-dehydrogenase; Xh	Xh	0
POLA0515-13_bin.34.orig	Colwellia	minimus2_13279	48	63598	65034	-1	D										Phosphoglucomutase/phosphomannomutase, alpha/beta/alpha domain I [PF02878.16]; Phosphoglucomutase/phosphomannomutase, C-terminal domain [PF00408.20]; Phosphoglucomutase/phosphomannomutase, alpha/beta/alpha domain II [PF02879.16]				0
POLA0515-13_bin.34.orig	Colwellia	minimus2_13279	49	65036	65581	-1	D										Mannose-6-phosphate isomerase [PF01050.18]; Cupin domain [PF07883.11]				0
POLA0515-13_bin.34.orig	Colwellia	minimus2_13311	1	2	3547	1	C	K20276	large repetitive protein	MER0281525	U69	MER0281525 - family U69 unassigned peptidases (Vibrio cholerae) [U69.UPW]#U69#{peptidase unit: 1404-1612}~source YP_004937276~	FALSE	0.399	104	1.13e-20	Bacterial Ig domain [PF17963.1]; Cadherin-like domain [PF17892.1]; Bacterial cadherin-like domain [PF17803.1]				0
POLA0515-13_bin.34.orig	Colwellia	minimus2_13311	2	3664	5838	1	C	K12541	ATP-binding cassette, subfamily C, bacterial LapB	MER0717395	C39	MER0717395 - family C39 non-peptidase homologues (Shewanella sp. YQH10) [C39.UNW]#C39#{peptidase unit: 27-143}~source A0A094JDJ6~	FALSE	0.687	163	2.41e-39	ABC transporter [PF00005.27]; Peptidase C39 family [PF03412.15]; RecF/RecN/SMC N terminal domain [PF02463.19]				0
POLA0515-13_bin.34.orig	Colwellia	minimus2_13311	3	5835	7208	1	C	K12542	membrane fusion protein, adhesin transport system								HlyD family secretion protein [PF13437.6]; Barrel-sandwich domain of CusB or HlyD membrane-fusion [PF16576.5]				0
POLA0515-13_bin.34.orig	Colwellia	minimus2_13311	4	7250	8656	1	C	K12340,K12543	outer membrane protein; outer membrane protein, adhesin transport system								Outer membrane efflux protein [PF02321.18]				0
POLA0515-13_bin.34.orig	Colwellia	minimus2_13311	5	8649	9278	1	D										OmpA family [PF00691.20]				0
POLA0515-13_bin.34.orig	Colwellia	minimus2_13311	6	9294	10001	1	D			MER0394409	C93	MER0394409 - family C93 unassigned peptidases (Shewanella amazonensis) [C93.UPW]#C93#{peptidase unit: 19-225}~source YP_929135~	FALSE	0.745	298	2.84e-90	Bacterial transglutaminase-like cysteine proteinase BTLCP [PF06035.11]				0
POLA0515-13_bin.34.orig	Colwellia	minimus2_13311	7	10006	11931	1	D										EAL domain [PF00563.20]; LapD/MoxY periplasmic domain [PF16448.5]; Diguanylate cyclase, GGDEF domain [PF00990.21]				0
POLA0515-13_bin.34.orig	Colwellia	minimus2_13311	8	12009	12632	-1	D										Uncharacterised 5xTM membrane BCR, YitT family COG1284 [PF02588.15]				0
POLA0515-13_bin.34.orig	Colwellia	minimus2_13311	9	12887	13780	1	C	K15270	S-adenosylmethionine uptake transporter								EamA-like transporter family [PF00892.20]; Triose-phosphate Transporter family [PF03151.16]				0
POLA0515-13_bin.34.orig	Colwellia	minimus2_13311	10	13947	17129	-1	C	K11527,K11527	two-component system, sensor histidine kinase and response regulator [EC:2.7.13.3]; two-component system, sensor histidine kinase and response regulator [EC:2.7.13.3]								Histidine kinase-, DNA gyrase B-, and HSP90-like ATPase [PF02518.26]; Response regulator receiver domain [PF00072.24]; His Kinase A (phospho-acceptor) domain [PF00512.25]		sp|Q9HUI3|ARUS_PSEAE Sensor histidine kinase AruS; Xh	Xh	0
POLA0515-13_bin.34.orig	Colwellia	minimus2_13311	11	17303	17815	1	E														0
POLA0515-13_bin.34.orig	Colwellia	minimus2_13311	12	17808	18893	1	E														0
POLA0515-13_bin.34.orig	Colwellia	minimus2_13311	13	18959	20710	-1	C	K02406	flagellin	MER0752975	M101	MER0752975 - family M101 unassigned peptidases (Colwellia piezophila) [M101.UPW]#M101#{peptidase unit: 142-481}~source WP_019027008~	TRUE	0.594	395	8.14e-118	Bacterial flagellin N-terminal helical region [PF00669.20]; Bacterial flagellin C-terminal helical region [PF00700.21]; Peptidase MA superfamily [PF13485.6]				0
POLA0515-13_bin.34.orig	Colwellia	minimus2_13311	14	20844	21752	-1	C	K03717	LysR family transcriptional regulator, transcriptional activator of nhaA								Bacterial regulatory helix-turn-helix protein, lysR family [PF00126.27]				0
POLA0515-13_bin.34.orig	Colwellia	minimus2_13311	15	21903	23093	1	C	K03313	Na+:H+ antiporter, NhaA family								Na+/H+ antiporter 1 [PF06965.12]				0
POLA0515-13_bin.34.orig	Colwellia	minimus2_13311	16	23138	23599	1	E														0
POLA0515-13_bin.34.orig	Colwellia	minimus2_13311	17	23683	24501	-1	D										Acetyltransferase (GNAT) domain [PF13673.7]; Acetyltransferase (GNAT) family [PF00583.25]; Acetyltransferase (GNAT) domain [PF13527.7]; FR47-like protein [PF08445.10]				0
POLA0515-13_bin.34.orig	Colwellia	minimus2_13311	18	24491	24949	-1	C	K09936	bacterial/archaeal transporter family-2 protein								Putative inner membrane exporter, YdcZ [PF04657.13]				0
POLA0515-13_bin.34.orig	Colwellia	minimus2_13311	19	24951	25577	-1	C	K10679	nitroreductase / dihydropteridine reductase [EC:1.-.-.- 1.5.1.34]								Nitroreductase family [PF00881.24]				0
POLA0515-13_bin.34.orig	Colwellia	minimus2_13311	20	25683	26294	-1	E														0
POLA0515-13_bin.34.orig	Colwellia	minimus2_13311	21	26312	27361	-1	D										Aldo/keto reductase family [PF00248.21]				0
POLA0515-13_bin.34.orig	Colwellia	minimus2_13311	22	27794	29131	1	D										Phage integrase family [PF00589.22]; Arm DNA-binding domain [PF13356.6]		sp|O10330|VLF1_NPVOP Very late expression factor 1; Xr	Xr	0
POLA0515-13_bin.34.orig	Colwellia	minimus2_13311	23	29128	29802	1	E														0
POLA0515-13_bin.34.orig	Colwellia	minimus2_13311	24	29809	30303	1	E														0
POLA0515-13_bin.34.orig	Colwellia	minimus2_13359	1	1	1884	-1	C	K02622	topoisomerase IV subunit B [EC:5.6.2.2]								DNA gyrase B [PF00204.25]; DNA gyrase B subunit, carboxyl terminus [PF00986.21]; Histidine kinase-, DNA gyrase B-, and HSP90-like ATPase [PF02518.26]; Toprim domain [PF01751.22]		sp|P08096|TOP2_SCHPO DNA topoisomerase 2; Xh	Xh	0
POLA0515-13_bin.34.orig	Colwellia	minimus2_13359	2	1960	2541	-1	C	K07000	uncharacterized protein	MER0214245	S09C	MER0214245 - YqiA protein ({Escherichi coli}) (Pseudoalteromonas atlantica) [S09.A40]#S09C#{peptidase unit: 11-179}~source YP_660018~	FALSE	0.545	178	1.26e-49	Uncharacterised protein family (UPF0227) [PF05728.12]				0
POLA0515-13_bin.34.orig	Colwellia	minimus2_13359	3	2534	3334	-1	C	K03651	3',5'-cyclic-AMP phosphodiesterase [EC:3.1.4.53]								Calcineurin-like phosphoesterase [PF00149.28]; Calcineurin-like phosphoesterase superfamily domain [PF12850.7]				0
POLA0515-13_bin.34.orig	Colwellia	minimus2_13359	4	3391	3846	-1	C	K09920	uncharacterized protein								Protein of unknown function (DUF1249) [PF06853.12]				0
POLA0515-13_bin.34.orig	Colwellia	minimus2_13359	5	3843	4487	-1	D										NUDIX domain [PF00293.28]				0
POLA0515-13_bin.34.orig	Colwellia	minimus2_13359	6	4974	6311	1	C	K12340	outer membrane protein												0
POLA0515-13_bin.34.orig	Colwellia	minimus2_13359	7	6378	7805	-1	C	K03272	D-beta-D-heptose 7-phosphate kinase / D-beta-D-heptose 1-phosphate adenosyltransferase [EC:2.7.1.167 2.7.7.70]								pfkB family carbohydrate kinase [PF00294.24]; Cytidylyltransferase-like [PF01467.26]		sp|A6Q4Z6|HLDE_NITSB Bifunctional protein HldE; Xh	Xh	0
POLA0515-13_bin.34.orig	Colwellia	minimus2_13359	8	7930	8868	1	C	K02517	Kdo2-lipid IVA lauroyltransferase/acyltransferase [EC:2.3.1.241 2.3.1.-]								Bacterial lipid A biosynthesis acyltransferase [PF03279.13]				0
POLA0515-13_bin.34.orig	Colwellia	minimus2_13359	9	8922	9608	1	D										Toxin co-regulated pilus biosynthesis protein Q [PF10671.9]				0
POLA0515-13_bin.34.orig	Colwellia	minimus2_13359	10	9695	12574	-1	C	K00982	[glutamine synthetase] adenylyltransferase / [glutamine synthetase]-adenylyl-L-tyrosine phosphorylase [EC:2.7.7.42 2.7.7.89]								Glutamate-ammonia ligase adenylyltransferase [PF03710.15]; GlnD PII-uridylyltransferase [PF08335.11]				0
POLA0515-13_bin.34.orig	Colwellia	minimus2_13359	11	12776	13798	1	E														0
POLA0515-13_bin.34.orig	Colwellia	minimus2_13359	12	13824	14726	1	C	K08989,K08989	putative membrane protein; putative membrane protein												0
POLA0515-13_bin.34.orig	Colwellia	minimus2_13359	13	14895	16607	1	C	K00797	spermidine synthase [EC:2.5.1.16]								Spermine/spermidine synthase domain [PF01564.17]				0
POLA0515-13_bin.34.orig	Colwellia	minimus2_13359	14	16777	17190	1	C	K09980	uncharacterized protein								Uncharacterized protein conserved in bacteria (DUF2170) [PF09938.9]				0
POLA0515-13_bin.34.orig	Colwellia	minimus2_13359	15	17220	17909	1	D										PspA/IM30 family [PF04012.12]				0
POLA0515-13_bin.34.orig	Colwellia	minimus2_13359	16	17994	18647	1	E														0
POLA0515-13_bin.34.orig	Colwellia	minimus2_13359	17	18651	18974	1	E														0
POLA0515-13_bin.34.orig	Colwellia	minimus2_13359	18	19000	19458	1	D										Ion channel [PF07885.16]		REFSEQ potassium voltage-gated channel subfamily A member 1 protein; Xu	Xu	0
POLA0515-13_bin.34.orig	Colwellia	minimus2_13359	19	19537	20022	-1	C	K00657	diamine N-acetyltransferase [EC:2.3.1.57]								Acetyltransferase (GNAT) family [PF00583.25]; Acetyltransferase (GNAT) domain [PF13508.7]; Acetyltransferase (GNAT) domain [PF13420.7]; Acetyltransferase (GNAT) domain [PF13673.7]; FR47-like protein [PF08445.10]				0
POLA0515-13_bin.34.orig	Colwellia	minimus2_13359	20	20045	21547	-1	C	K18446	triphosphatase [EC:3.6.1.25]								CYTH domain [PF01928.21]				0
POLA0515-13_bin.34.orig	Colwellia	minimus2_13359	21	21779	22381	1	C	K07184	SH3 domain protein								Bacterial SH3 domain [PF08239.11]				0
POLA0515-13_bin.34.orig	Colwellia	minimus2_13359	22	22446	23882	1	D										Capsule assembly protein Wzi [PF14052.6]				0
POLA0515-13_bin.34.orig	Colwellia	minimus2_13359	23	23893	24891	-1	D										Glycosyltransferase family 9 (heptosyltransferase) [PF01075.17]	GT9 lipopolysaccharide N-acetylglucosaminyltransferase (EC 2.4.1.56); heptosyltransferase (EC 2.4.-.-). [GT9]			0
POLA0515-13_bin.34.orig	Colwellia	minimus2_13359	24	25000	26037	-1	D										CDP-Glycerol:Poly(glycerophosphate) glycerophosphotransferase [PF04464.14]; UDP-N-acetylglucosamine 2-epimerase [PF02350.19]				0
POLA0515-13_bin.34.orig	Colwellia	minimus2_13359	25	26470	28020	1	C	K01649	2-isopropylmalate synthase [EC:2.3.3.13]								HMGL-like [PF00682.19]; LeuA allosteric (dimerisation) domain [PF08502.10]				0
POLA0515-13_bin.34.orig	Colwellia	minimus2_13359	26	28116	29210	1	C	K00052	3-isopropylmalate dehydrogenase [EC:1.1.1.85]								Isocitrate/isopropylmalate dehydrogenase [PF00180.20]				0
POLA0515-13_bin.34.orig	Colwellia	minimus2_13359	27	29213	30634	1	C	K01703	3-isopropylmalate/(R)-2-methylmalate dehydratase large subunit [EC:4.2.1.33 4.2.1.35]								Aconitase family (aconitate hydratase) [PF00330.20]				0
POLA0515-13_bin.34.orig	Colwellia	minimus2_13359	28	30644	31240	1	C	K01704	3-isopropylmalate/(R)-2-methylmalate dehydratase small subunit [EC:4.2.1.33 4.2.1.35]								Aconitase C-terminal domain [PF00694.19]				0
POLA0515-13_bin.34.orig	Colwellia	minimus2_13359	29	31530	32759	1	D										HD domain [PF13487.6]; HD domain [PF01966.22]; Domain of unknown function (DUF3391) [PF11871.8]				0
POLA0515-13_bin.34.orig	Colwellia	minimus2_13359	30	32793	34355	-1	C	K02450,K02451	general secretion pathway protein A; general secretion pathway protein B								AAA domain [PF13401.6]; Type II secretion system protein B [PF16537.5]; Bacterial TniB protein [PF05621.11]; AAA domain [PF13604.6]		sp|P03763|TARGB_BPMU ATP-dependent target DNA activator B; XhXr	Xr;Xh	0
POLA0515-13_bin.34.orig	Colwellia	minimus2_13359	31	34478	35734	1	C	K00974	tRNA nucleotidyltransferase (CCA-adding enzyme) [EC:2.7.7.72 3.1.3.- 3.1.4.-]								Poly A polymerase head domain [PF01743.20]; Probable RNA and SrmB- binding site of polymerase A [PF12627.7]; HD domain [PF01966.22]		sp|A8H161|CCA_SHEPA Multifunctional CCA protein; XhXr	Xr;Xh	0
POLA0515-13_bin.34.orig	Colwellia	minimus2_13359	32	35761	37266	-1	D										Sulfotransferase family [PF13469.6]; Sulfotransferase domain [PF00685.27]				0
POLA0515-13_bin.34.orig	Colwellia	minimus2_13359	33	37303	39915	-1	C	K02014	iron complex outermembrane recepter protein	MER0196999	I39	MER0196999 - family I39 unassigned peptidase inhibitors (Spirosoma linguale) [I39.UPW]#I39#{inhibitor unit: 82-260}~source ADB38947~	FALSE	0.391	113	1.18e-23	TonB dependent receptor [PF00593.24]; TonB-dependent Receptor Plug Domain [PF07715.15]				0
POLA0515-13_bin.34.orig	Colwellia	minimus2_13369	1	2	244	1	D										Aldehyde dehydrogenase family [PF00171.22]				0
POLA0515-13_bin.34.orig	Colwellia	minimus2_13369	2	294	1289	1	C	K14585	trans-o-hydroxybenzylidenepyruvate hydratase-aldolase [EC:4.1.2.45]								Dihydrodipicolinate synthetase family [PF00701.22]				0
POLA0515-13_bin.34.orig	Colwellia	minimus2_13369	3	1301	1564	1	E														0
POLA0515-13_bin.34.orig	Colwellia	minimus2_13369	4	1583	2413	1	D										Catalytic LigB subunit of aromatic ring-opening dioxygenase [PF02900.18]; Memo-like protein [PF01875.17]				0
POLA0515-13_bin.34.orig	Colwellia	minimus2_13369	5	2450	3796	1	D										Ring hydroxylating alpha subunit (catalytic domain) [PF00848.19]; Rieske [2Fe-2S] domain [PF00355.26]				0
POLA0515-13_bin.34.orig	Colwellia	minimus2_13369	6	3814	4401	1	D										Ring hydroxylating beta subunit [PF00866.18]				0
POLA0515-13_bin.34.orig	Colwellia	minimus2_13369	7	4776	5573	1	D										Enoyl-(Acyl carrier protein) reductase [PF13561.6]; short chain dehydrogenase [PF00106.25]; KR domain [PF08659.10]		sp|Q5UQM3|YR419_MIMIV Uncharacterized short-chain type dehydrogenase/reductase R419; Xh	Xh	0
POLA0515-13_bin.34.orig	Colwellia	minimus2_13369	8	5615	6205	1	C	K14584	2-hydroxychromene-2-carboxylate isomerase [EC:5.99.1.4]								DSBA-like thioredoxin domain [PF01323.20]				0
POLA0515-13_bin.34.orig	Colwellia	minimus2_13369	9	6242	7609	1	C	K06076	long-chain fatty acid transport protein								Outer membrane protein transport protein (OMPP1/FadL/TodX) [PF03349.16]				0
POLA0515-13_bin.34.orig	Colwellia	minimus2_13369	10	7695	7832	1	E														0
POLA0515-13_bin.34.orig	Colwellia	minimus2_13369	11	7870	8775	1	D										LysR substrate binding domain [PF03466.20]; Bacterial regulatory helix-turn-helix protein, lysR family [PF00126.27]				0
POLA0515-13_bin.34.orig	Colwellia	minimus2_13369	12	8809	9657	1	D										Prephenate dehydratase [PF00800.18]				0
POLA0515-13_bin.34.orig	Colwellia	minimus2_13369	13	9662	11323	1	C	K03406	methyl-accepting chemotaxis protein	MER0500533	M23B	MER0500533 - subfamily M23B unassigned peptidases (Campylobacter coli) [M23.UPB]#M23B#{peptidase unit: 296-493}~source YP_008473886~	FALSE	0.37	70	5.48e-11	Methyl-accepting chemotaxis protein (MCP) signalling domain [PF00015.21]; Cache domain [PF02743.18]				0
POLA0515-13_bin.34.orig	Colwellia	minimus2_13369	14	11369	11977	1	C	K00799	glutathione S-transferase [EC:2.5.1.18]								Glutathione S-transferase, N-terminal domain [PF02798.20]; Glutathione S-transferase, C-terminal domain [PF00043.25]; Glutathione S-transferase, C-terminal domain [PF14497.6]; Glutathione S-transferase, N-terminal domain [PF13417.6]; Glutathione S-transferase, N-terminal domain [PF13409.6]				0
POLA0515-13_bin.34.orig	Colwellia	minimus2_13369	15	12109	12471	1	E														0
POLA0515-13_bin.34.orig	Colwellia	minimus2_13369	16	12567	13721	-1	D										Tn3 transposase DDE domain [PF01526.17]		sp|P03008|TNP3_ECOLX Transposase for transposon Tn3; Xr	Xr	0
POLA0515-13_bin.34.orig	Colwellia	minimus2_13369	17	13728	14783	-1	E														0
POLA0515-13_bin.34.orig	Colwellia	minimus2_13369	18	15075	15818	-1	D										IstB-like ATP binding protein [PF01695.17]; Bacterial dnaA protein [PF00308.18]; IstB-like ATP binding N-terminal [PF08483.11]		sp|P0AEF0|DNAC_ECOLI DNA replication protein DnaC; XhXr	Xr;Xh	0
POLA0515-13_bin.34.orig	Colwellia	minimus2_13369	19	15829	17088	-1	E														0
POLA0515-13_bin.34.orig	Colwellia	minimus2_13459	1	1	108	1	E														0
POLA0515-13_bin.34.orig	Colwellia	minimus2_13459	2	160	408	1	D										Transcriptional regulatory protein, C terminal [PF00486.28]				0
POLA0515-13_bin.34.orig	Colwellia	minimus2_13459	3	482	1135	1	C	K03499	trk system potassium uptake protein								TrkA-N domain [PF02254.18]				0
POLA0515-13_bin.34.orig	Colwellia	minimus2_13459	4	1142	2506	1	C	K03498	trk system potassium uptake protein								Cation transport protein [PF02386.16]				0
POLA0515-13_bin.34.orig	Colwellia	minimus2_13459	5	2686	6588	1	D										Histidine kinase-, DNA gyrase B-, and HSP90-like ATPase [PF02518.26]; Response regulator receiver domain [PF00072.24]; PAS fold [PF08447.12]; His Kinase A (phospho-acceptor) domain [PF00512.25]; GAF domain [PF01590.26]; PAS domain [PF13426.7]; GAF domain [PF13185.6]; Type IV pili methyl-accepting chemotaxis transducer N-term [PF13675.6]; PAS fold [PF12860.7]		sp|Q9HUI3|ARUS_PSEAE Sensor histidine kinase AruS; Xh	Xh	0
POLA0515-13_bin.34.orig	Colwellia	minimus2_13459	6	6752	8299	1	D										Carbon-nitrogen hydrolase [PF00795.22]				0
POLA0515-13_bin.34.orig	Colwellia	minimus2_13459	7	8400	9212	-1	D										Dioxygenase [PF00775.21]				0
POLA0515-13_bin.34.orig	Colwellia	minimus2_13459	8	9689	10924	1	D										Transmembrane secretion effector [PF05977.13]; Major Facilitator Superfamily [PF07690.16]				0
POLA0515-13_bin.34.orig	Colwellia	minimus2_13459	9	11072	12331	-1	C	K00620	glutamate N-acetyltransferase / amino-acid N-acetyltransferase [EC:2.3.1.35 2.3.1.1]	MER1102719	T05	MER1102719 - family T5 unassigned peptidases (Colwellia psychrerythraea) [T05.UPW]#T05#{peptidase unit: 198-419}~source A0A099KPH6~	TRUE	0.802	367	5.84e-111	ArgJ family [PF01960.18]; Amino acid kinase family [PF00696.28]				0
POLA0515-13_bin.34.orig	Colwellia	minimus2_13459	10	12655	13182	1	C	K10924	MSHA pilin protein MshA												0
POLA0515-13_bin.34.orig	Colwellia	minimus2_13459	11	13341	15908	-1	C	K01595	phosphoenolpyruvate carboxylase [EC:4.1.1.31]								Phosphoenolpyruvate carboxylase [PF00311.17]				0
POLA0515-13_bin.34.orig	Colwellia	minimus2_13459	12	16142	17068	1	C	K21703	LysR family transcriptional regulator, low CO2-responsive transcriptional regulator								LysR substrate binding domain [PF03466.20]; Bacterial regulatory helix-turn-helix protein, lysR family [PF00126.27]				0
POLA0515-13_bin.34.orig	Colwellia	minimus2_13459	13	17191	17772	-1	C	K04564	superoxide dismutase, Fe-Mn family [EC:1.15.1.1]								Iron/manganese superoxide dismutases, C-terminal domain [PF02777.18]; Iron/manganese superoxide dismutases, alpha-hairpin domain [PF00081.22]				0
POLA0515-13_bin.34.orig	Colwellia	minimus2_13459	14	18200	18535	1	C	K07390	monothiol glutaredoxin								Glutaredoxin [PF00462.24]				0
POLA0515-13_bin.34.orig	Colwellia	minimus2_13459	15	18644	19249	1	C	K03386	peroxiredoxin 2/4 [EC:1.11.1.24]								AhpC/TSA family [PF00578.21]; Redoxin [PF08534.10]; C-terminal domain of 1-Cys peroxiredoxin [PF10417.9]				0
POLA0515-13_bin.34.orig	Colwellia	minimus2_13459	16	19321	19992	-1	C	K03683	ribonuclease T [EC:3.1.13.-]								Exonuclease [PF00929.24]		sp|P04536|EXOD_BPT4 Exodeoxyribonuclease; Xu	Xu	0
POLA0515-13_bin.34.orig	Colwellia	minimus2_13459	17	20168	21034	1	C	K21218	sodium-type flagellar protein MotY								MotY N-terminal domain [PF18393.1]; OmpA family [PF00691.20]				0
POLA0515-13_bin.34.orig	Colwellia	minimus2_13459	18	21098	22960	1	C	K01254	leukotriene-A4 hydrolase [EC:3.3.2.6]	MER0036308	M01	MER0036308 - cold-active aminopeptidase ({Colwellia psychrerythraea})-type peptidase (Colwellia psychrerythraea) [M01.031]#M01#{peptidase unit: 240-475}~source Q7WVY1~	TRUE	0.83	406	6.59e-121	Peptidase family M1 domain [PF01433.20]; Leukotriene A4 hydrolase, C-terminal [PF09127.11]; Peptidase M1 N-terminal domain [PF17900.1]				0
POLA0515-13_bin.34.orig	Colwellia	minimus2_13459	19	23065	23424	-1	E														0
POLA0515-13_bin.34.orig	Colwellia	minimus2_13459	20	23526	24275	-1	C	K06203	CysZ protein								Etoposide-induced protein 2.4 (EI24) [PF07264.11]				0
POLA0515-13_bin.34.orig	Colwellia	minimus2_13459	21	24536	25612	1	D										RecF/RecN/SMC N terminal domain [PF02463.19]; AAA domain [PF13476.6]; AAA ATPase domain [PF13175.6]; P-loop containing region of AAA domain [PF13555.6]; Protein of unknown function (DUF2813) [PF11398.8]; AAA domain [PF13514.6]				0
POLA0515-13_bin.34.orig	Colwellia	minimus2_13899	1	2	139	-1	D										YfcL protein [PF08891.11]				0
POLA0515-13_bin.34.orig	Colwellia	minimus2_13899	2	206	1402	-1	E														0
POLA0515-13_bin.34.orig	Colwellia	minimus2_13899	3	1456	2061	-1	C	K09906	elongation factor P hydroxylase [EC:1.14.-.-]								Elongation factor P hydroxylase [PF04315.12]				0
POLA0515-13_bin.34.orig	Colwellia	minimus2_13899	4	2163	3335	-1	C	K03313	Na+:H+ antiporter, NhaA family								Na+/H+ antiporter 1 [PF06965.12]				0
POLA0515-13_bin.34.orig	Colwellia	minimus2_13899	5	3611	4165	1	C	K03088	RNA polymerase sigma-70 factor, ECF subfamily								Sigma-70, region 4 [PF08281.12]; Sigma-70 region 2 [PF04542.14]; Sigma-70, region 4 [PF04545.16]				0
POLA0515-13_bin.34.orig	Colwellia	minimus2_13899	6	4180	4908	1	E														0
POLA0515-13_bin.34.orig	Colwellia	minimus2_13899	7	4933	5436	1	E														0
POLA0515-13_bin.34.orig	Colwellia	minimus2_13899	8	5625	7271	-1	D										Diguanylate cyclase, GGDEF domain [PF00990.21]; HlyD membrane-fusion protein of T1SS [PF00529.20]		sp|Q5PLI4|DGCQ_SALPA Probable diguanylate cyclase DgcQ; Xh	Xh	0
POLA0515-13_bin.34.orig	Colwellia	minimus2_13899	9	7688	8338	1	E														0
POLA0515-13_bin.34.orig	Colwellia	minimus2_13899	10	8478	12869	1	D										Thrombospondin type 3 repeat [PF02412.18]				0
POLA0515-13_bin.34.orig	Colwellia	minimus2_13899	11	13169	13639	1	E														0
POLA0515-13_bin.34.orig	Colwellia	minimus2_13899	12	13978	14970	-1	C	K07814	putative two-component system response regulator								Response regulator receiver domain [PF00072.24]; HD domain [PF13487.6]; HD domain [PF01966.22]				0
POLA0515-13_bin.34.orig	Colwellia	minimus2_13899	13	14960	18313	-1	C	K20974	two-component system, sensor histidine kinase [EC:2.7.13.3]								Histidine kinase-, DNA gyrase B-, and HSP90-like ATPase [PF02518.26]; Response regulator receiver domain [PF00072.24]; His Kinase A (phospho-acceptor) domain [PF00512.25]; PAS fold [PF08447.12]; Bacterial signalling protein N terminal repeat [PF03707.16]; PAS fold [PF12860.7]; PAS fold [PF00989.25]		sp|Q9HUI3|ARUS_PSEAE Sensor histidine kinase AruS; Xh	Xh	0
POLA0515-13_bin.34.orig	Colwellia	minimus2_13899	14	18642	19109	1	D										Lrp/AsnC ligand binding domain [PF01037.21]; AsnC-type helix-turn-helix domain [PF13404.6]; Winged helix-turn-helix DNA-binding [PF13412.6]				0
POLA0515-13_bin.34.orig	Colwellia	minimus2_13899	15	19213	20571	-1	D										Protein of unknown function (DUF3300) [PF11737.8]				0
POLA0515-13_bin.34.orig	Colwellia	minimus2_13899	16	20771	22123	-1	C	K07637	two-component system, OmpR family, sensor histidine kinase PhoQ [EC:2.7.13.3]								Histidine kinase-, DNA gyrase B-, and HSP90-like ATPase [PF02518.26]; GHKL domain [PF14501.6]				0
POLA0515-13_bin.34.orig	Colwellia	minimus2_13899	17	22191	22868	-1	C	K07660	two-component system, OmpR family, response regulator PhoP								Response regulator receiver domain [PF00072.24]; Transcriptional regulatory protein, C terminal [PF00486.28]				0
POLA0515-13_bin.34.orig	Colwellia	minimus2_13899	18	22870	23163	-1	E														0
POLA0515-13_bin.34.orig	Colwellia	minimus2_13899	19	23303	23452	-1	E														0
POLA0515-13_bin.34.orig	Colwellia	minimus2_13899	20	23624	24502	1	E														0
POLA0515-13_bin.34.orig	Colwellia	minimus2_13899	21	24604	25737	-1	C	K03686	molecular chaperone DnaJ								DnaJ C terminal domain [PF01556.18]; DnaJ central domain [PF00684.19]; DnaJ domain [PF00226.31]		sp|Q04960|DNJH_CUCSA DnaJ protein homolog; Xh	Xh	1
POLA0515-13_bin.34.orig	Colwellia	minimus2_13899	22	25935	27857	-1	C	K04043	molecular chaperone DnaK								Hsp70 protein [PF00012.20]; MreB/Mbl protein [PF06723.13]		sp|Q83047|MVP_LIYV9 Movement protein Hsp70h; XhXs	Xs;Xh	0
POLA0515-13_bin.34.orig	Colwellia	minimus2_13899	23	28398	31496	-1	D										AcrB/AcrD/AcrF family [PF00873.19]; MMPL family [PF03176.15]				0
POLA0515-13_bin.34.orig	Colwellia	minimus2_13899	24	31499	32602	-1	C	K03585	membrane fusion protein, multidrug efflux system								Barrel-sandwich domain of CusB or HlyD membrane-fusion [PF16576.5]				0
POLA0515-13_bin.34.orig	Colwellia	minimus2_13899	25	33176	33796	-1	C	K03687	molecular chaperone GrpE								GrpE [PF01025.19]				0
POLA0515-13_bin.34.orig	Colwellia	minimus2_13899	26	33987	34868	1	C	K00858	NAD+ kinase [EC:2.7.1.23]								ATP-NAD kinase [PF01513.21]				0
POLA0515-13_bin.34.orig	Colwellia	minimus2_13899	27	36362	36865	-1	D										Endonuclease V [PF04493.14]				0
POLA0515-13_bin.34.orig	Colwellia	minimus2_13899	28	36868	37716	-1	E														0
POLA0515-13_bin.34.orig	Colwellia	minimus2_13899	29	38369	39916	-1	D										Fic/DOC family [PF02661.18]				0
POLA0515-13_bin.34.orig	Colwellia	minimus2_13899	30	40257	40829	-1	D										AhpC/TSA family [PF00578.21]; Redoxin [PF08534.10]				0
POLA0515-13_bin.34.orig	Colwellia	minimus2_13899	31	41058	41804	1	C	K07090	uncharacterized protein								Sulfite exporter TauE/SafE [PF01925.19]				0
POLA0515-13_bin.34.orig	Colwellia	minimus2_13899	32	41843	42547	-1	C	K12410	NAD-dependent deacetylase [EC:2.3.1.286]								Sir2 family [PF02146.17]		sp|Q7VIN2|NPD_HELHP NAD-dependent protein deacylase; Xh	Xh	0
POLA0515-13_bin.34.orig	Colwellia	minimus2_13899	33	42773	43111	-1	D										Protein of unknown function (DUF3088) [PF11287.8]				0
POLA0515-13_bin.34.orig	Colwellia	minimus2_13899	34	43593	44642	-1	C	K03517	quinolinate synthase [EC:2.5.1.72]								Quinolinate synthetase A protein [PF02445.16]				0
POLA0515-13_bin.34.orig	Colwellia	minimus2_13938	1	108	530	-1	D										Protein of unknown function (DUF3010) [PF11215.8]				0
POLA0515-13_bin.34.orig	Colwellia	minimus2_13938	2	917	1123	-1	C	K03704	cold shock protein								'Cold-shock' DNA-binding domain [PF00313.22]				0
POLA0515-13_bin.34.orig	Colwellia	minimus2_13938	3	1364	1876	-1	D										SpoU rRNA Methylase family [PF00588.19]				0
POLA0515-13_bin.34.orig	Colwellia	minimus2_13938	4	2100	2840	1	D										AsmA family [PF05170.14]				0
POLA0515-13_bin.34.orig	Colwellia	minimus2_13938	5	2910	3521	1	E														0
POLA0515-13_bin.34.orig	Colwellia	minimus2_13938	6	3614	4750	-1	C	K14187	chorismate mutase / prephenate dehydrogenase [EC:5.4.99.5 1.3.1.12]								Prephenate dehydrogenase [PF02153.17]; Chorismate mutase type II [PF01817.21]				0
POLA0515-13_bin.34.orig	Colwellia	minimus2_13938	7	4798	5895	-1	C	K01626	3-deoxy-7-phosphoheptulonate synthase [EC:2.5.1.54]								DAHP synthetase I family [PF00793.20]		sp|P00888|AROF_ECOLI Phospho-2-dehydro-3-deoxyheptonate aldolase, Tyr-sensitive; Xh	Xh	0
POLA0515-13_bin.34.orig	Colwellia	minimus2_13938	8	6156	8102	-1	C	K01895	acetyl-CoA synthetase [EC:6.2.1.1]								AMP-binding enzyme [PF00501.28]; Acetyl-coenzyme A synthetase N-terminus [PF16177.5]; AMP-binding enzyme C-terminal domain [PF13193.6]				0
POLA0515-13_bin.34.orig	Colwellia	minimus2_13938	9	8470	8823	-1	C	K02884	large subunit ribosomal protein L19								Ribosomal protein L19 [PF01245.20]				0
POLA0515-13_bin.34.orig	Colwellia	minimus2_13938	10	8836	9645	-1	C	K00554	tRNA (guanine37-N1)-methyltransferase [EC:2.1.1.228]								tRNA (Guanine-1)-methyltransferase [PF01746.21]				0
POLA0515-13_bin.34.orig	Colwellia	minimus2_13938	11	9649	10179	-1	C	K02860	16S rRNA processing protein RimM								RimM N-terminal domain [PF01782.18]; PRC-barrel domain [PF05239.16]				0
POLA0515-13_bin.34.orig	Colwellia	minimus2_13938	12	10209	10457	-1	C	K02959	small subunit ribosomal protein S16								Ribosomal protein S16 [PF00886.19]				0
POLA0515-13_bin.34.orig	Colwellia	minimus2_13938	13	10645	12372	-1	C	K00027,K00029	malate dehydrogenase (oxaloacetate-decarboxylating) [EC:1.1.1.38]; malate dehydrogenase (oxaloacetate-decarboxylating)(NADP+) [EC:1.1.1.40]								Malic enzyme, NAD binding domain [PF03949.15]; Malic enzyme, N-terminal domain [PF00390.19]				0
POLA0515-13_bin.34.orig	Colwellia	minimus2_13938	14	12473	12673	-1	D										Iron-sulphur cluster assembly [PF04384.13]				0
POLA0515-13_bin.34.orig	Colwellia	minimus2_13938	15	13053	15452	1	D										Bacterial Ig-like domain (group 1) [PF02369.16]				0
POLA0515-13_bin.34.orig	Colwellia	minimus2_13938	16	15544	16809	-1	C	K03750	molybdopterin molybdotransferase [EC:2.10.1.1]								MoeA N-terminal region (domain I and II) [PF03453.17]; Probable molybdopterin binding domain [PF00994.24]; MoeA C-terminal region (domain IV) [PF03454.15]				0
POLA0515-13_bin.34.orig	Colwellia	minimus2_13938	17	17138	18109	1	C	K03639	GTP 3',8-cyclase [EC:4.1.99.22]								Molybdenum Cofactor Synthesis C [PF06463.13]; Radical SAM superfamily [PF04055.21]; 4Fe-4S single cluster domain [PF13353.6]; 4Fe-4S single cluster domain [PF13394.6]				0
POLA0515-13_bin.34.orig	Colwellia	minimus2_13938	18	18113	18784	1	C	K03752	molybdenum cofactor guanylyltransferase [EC:2.7.7.77]								MobA-like NTP transferase domain [PF12804.7]				0
POLA0515-13_bin.34.orig	Colwellia	minimus2_13938	19	18838	19380	1	C	K03638	molybdopterin adenylyltransferase [EC:2.7.7.75]								Probable molybdopterin binding domain [PF00994.24]				0
POLA0515-13_bin.34.orig	Colwellia	minimus2_13938	20	19380	19889	1	C	K03637	cyclic pyranopterin monophosphate synthase [EC:4.6.1.17]								MoaC family [PF01967.21]				0
POLA0515-13_bin.34.orig	Colwellia	minimus2_13938	21	19898	20146	1	C	K03636	sulfur-carrier protein								ThiS family [PF02597.20]				0
POLA0515-13_bin.34.orig	Colwellia	minimus2_13938	22	20151	20618	1	C	K03635	molybdopterin synthase catalytic subunit [EC:2.8.1.12]								MoaE protein [PF02391.17]				0
POLA0515-13_bin.34.orig	Colwellia	minimus2_13938	23	20620	21480	1	C	K02020	molybdate transport system substrate-binding protein								Bacterial extracellular solute-binding protein [PF13531.6]				0
POLA0515-13_bin.34.orig	Colwellia	minimus2_13938	24	21492	22217	1	C	K02018	molybdate transport system permease protein								Binding-protein-dependent transport system inner membrane component [PF00528.22]				0
POLA0515-13_bin.34.orig	Colwellia	minimus2_13938	25	22214	23344	1	D										ABC transporter [PF00005.27]				0
POLA0515-13_bin.34.orig	Colwellia	minimus2_13938	26	23345	24094	1	D										ThiF family [PF00899.21]				0
POLA0515-13_bin.34.orig	Colwellia	minimus2_13938	27	24182	24355	-1	C	K03812	ribosome modulation factor								Ribosome modulation factor [PF04957.12]				0
POLA0515-13_bin.34.orig	Colwellia	minimus2_13938	28	24761	24934	-1	C	K09954	uncharacterized protein								Putative quorum-sensing-regulated virulence factor [PF12843.7]				0
POLA0515-13_bin.34.orig	Colwellia	minimus2_13938	29	25048	25263	-1	C	K09954	uncharacterized protein								Putative quorum-sensing-regulated virulence factor [PF12843.7]				0
POLA0515-13_bin.34.orig	Colwellia	minimus2_13938	30	25407	26045	-1	D										Uncharacterized conserved protein (DUF2290) [PF10053.9]				0
POLA0515-13_bin.34.orig	Colwellia	minimus2_13938	31	26062	28170	-1	D										AAA domain [PF13245.6]		sp|F1ND48|FBH1_CHICK F-box DNA helicase 1; Xh	Xh	0
POLA0515-13_bin.34.orig	Colwellia	minimus2_13938	32	28282	28545	-1	E														0
POLA0515-13_bin.34.orig	Colwellia	minimus2_13938	33	28545	28814	-1	E														0
POLA0515-13_bin.34.orig	Colwellia	minimus2_13938	34	29030	29734	-1	C	K07043	uncharacterized protein	MER0272797	M95	MER0272797 - family M95 unassigned peptidases (Microscilla marina) [M95.UPW]#M95#{peptidase unit: 129-211}~source WP_002701233~	FALSE	0.563	90	9.31e-19	Protein of unknown function DUF45 [PF01863.17]				0
POLA0515-13_bin.34.orig	Colwellia	minimus2_13938	35	29744	30547	-1	E														0
POLA0515-13_bin.34.orig	Colwellia	minimus2_13938	36	30581	33604	-1	C	K01153	type I restriction enzyme, R subunit [EC:3.1.21.3]								SWI2/SNF2 ATPase [PF18766.1]; Domain of unknown function (DUF3387) [PF11867.8]; Type I restriction enzyme R protein N terminus (HSDR_N) [PF04313.14]		sp|P20703|UVSW_BPT4 ATP-dependent DNA helicase uvsW; Xh	Xh	0
POLA0515-13_bin.34.orig	Colwellia	minimus2_13938	37	33837	33989	1	E														0
POLA0515-13_bin.34.orig	Colwellia	minimus2_13938	38	33992	34114	1	E														0
POLA0515-13_bin.34.orig	Colwellia	minimus2_13938	39	34164	35480	-1	E														0
POLA0515-13_bin.34.orig	Colwellia	minimus2_13938	40	35488	36528	-1	E														0
POLA0515-13_bin.34.orig	Colwellia	minimus2_13938	41	36548	37819	-1	C	K01154	type I restriction enzyme, S subunit [EC:3.1.21.3]								Type I restriction modification DNA specificity domain [PF01420.19]				0
POLA0515-13_bin.34.orig	Colwellia	minimus2_13938	42	37812	39596	-1	C	K03427	type I restriction enzyme M protein [EC:2.1.1.72]								N-6 DNA Methylase [PF02384.16]; HsdM N-terminal domain [PF12161.8]				0
POLA0515-13_bin.34.orig	Colwellia	minimus2_13938	43	39854	40060	-1	E												REFSEQ hypothetical protein; Xu	Xu	0
POLA0515-13_bin.34.orig	Colwellia	minimus2_13938	44	40107	40277	-1	E														0
POLA0515-13_bin.34.orig	Colwellia	minimus2_13938	45	40408	40764	1	D										Helix-turn-helix domain [PF12844.7]; Helix-turn-helix [PF01381.22]				0
POLA0515-13_bin.34.orig	Colwellia	minimus2_13938	46	40761	41573	1	D			MER0910208	M78	MER0910208 - family M78 unassigned peptidases (Shewanella sp.) [M78.UPW]#M78#{peptidase unit: 53-163}~source A0L3D9~	FALSE	0.701	160	4.34e-42	IrrE N-terminal-like domain [PF06114.13]				0
POLA0515-13_bin.34.orig	Colwellia	minimus2_13938	47	41596	42297	-1	D										Protein of unknown function DUF262 [PF03235.14]				0
POLA0515-13_bin.34.orig	Colwellia	minimus2_13938	48	42480	42851	1	E														0
POLA0515-13_bin.34.orig	Colwellia	minimus2_13938	49	42852	43346	-1	E														0
POLA0515-13_bin.34.orig	Colwellia	minimus2_13938	50	43348	44337	-1	E														0
POLA0515-13_bin.34.orig	Colwellia	minimus2_14400	1	3	317	1	D										HSCB C-terminal oligomerisation domain [PF07743.13]				0
POLA0515-13_bin.34.orig	Colwellia	minimus2_14400	2	332	2206	1	C	K04044	molecular chaperone HscA								Hsp70 protein [PF00012.20]; MreB/Mbl protein [PF06723.13]		sp|Q83047|MVP_LIYV9 Movement protein Hsp70h; XhXs	Xs;Xh	0
POLA0515-13_bin.34.orig	Colwellia	minimus2_14400	3	2213	2551	1	C	K04755	ferredoxin, 2Fe-2S								2Fe-2S iron-sulfur cluster binding domain [PF00111.27]				1
POLA0515-13_bin.34.orig	Colwellia	minimus2_14400	4	2919	5054	1	C	K03406	methyl-accepting chemotaxis protein	MER0501642	M23B	MER0501642 - subfamily M23B unassigned peptidases (Clostridium saccharobutylicum) [M23.UPB]#M23B#{peptidase unit: 361-556}~source YP_008673405~	FALSE	0.391	73	1.19e-11	Methyl-accepting chemotaxis protein (MCP) signalling domain [PF00015.21]; Cache domain [PF02743.18]				0
POLA0515-13_bin.34.orig	Colwellia	minimus2_14400	5	5262	5786	-1	E														0
POLA0515-13_bin.34.orig	Colwellia	minimus2_14400	6	5860	6666	-1	E														0
POLA0515-13_bin.34.orig	Colwellia	minimus2_14400	7	6663	7151	-1	C	K03088	RNA polymerase sigma-70 factor, ECF subfamily								Sigma-70, region 4 [PF08281.12]; Sigma-70 region 2 [PF04542.14]; ECF sigma factor [PF07638.11]; Sigma-70, region 4 [PF04545.16]				0
POLA0515-13_bin.34.orig	Colwellia	minimus2_14400	8	7271	8707	1	D			MER0975486	S08A	MER0975486 - subfamily S8A unassigned peptidases (Cellvibrio sp. BR) [S08.UPA]#S08A#{peptidase unit: 219-468}~source I3IFK9~	FALSE	0.555	265	4.05e-75	Subtilase family [PF00082.22]		sp|P29139|ISP_PAEPO Intracellular serine protease; Xh	Xh	0
POLA0515-13_bin.34.orig	Colwellia	minimus2_14400	9	8908	9492	1	D										SNARE associated Golgi protein [PF09335.11]				0
POLA0515-13_bin.34.orig	Colwellia	minimus2_14400	10	9578	10507	-1	E														0
POLA0515-13_bin.34.orig	Colwellia	minimus2_14400	11	10574	11473	-1	E														0
POLA0515-13_bin.34.orig	Colwellia	minimus2_14400	12	11911	13188	1	E														0
POLA0515-13_bin.34.orig	Colwellia	minimus2_14400	13	13359	14306	1	D										Bacterial regulatory helix-turn-helix protein, lysR family [PF00126.27]				0
POLA0515-13_bin.34.orig	Colwellia	minimus2_14400	14	14883	15929	-1	C	K03862	vanillate monooxygenase [EC:1.14.13.82]								Rieske [2Fe-2S] domain [PF00355.26]				0
POLA0515-13_bin.34.orig	Colwellia	minimus2_14400	15	15932	16138	1	E														0
POLA0515-13_bin.34.orig	Colwellia	minimus2_14400	16	16748	19543	1	C	K02014	iron complex outermembrane recepter protein								TonB dependent receptor [PF00593.24]; Outer membrane protein beta-barrel family [PF14905.6]; CarboxypepD_reg-like domain [PF13715.6]; TonB-dependent Receptor Plug Domain [PF07715.15]; Carboxypeptidase regulatory-like domain [PF13620.6]				0
POLA0515-13_bin.34.orig	Colwellia	minimus2_14400	17	19618	20937	1	C	K14379	tartrate-resistant acid phosphatase type 5 [EC:3.1.3.2]								Calcineurin-like phosphoesterase [PF00149.28]				0
POLA0515-13_bin.34.orig	Colwellia	minimus2_14400	18	21071	22234	-1	C	K01467	beta-lactamase class C [EC:3.5.2.6]	MER0057835	S12	MER0057835 - family S12 unassigned peptidases (Colwellia psychrerythraea) [S12.UPW]#S12#{peptidase unit: 28-380}~source YP_268157~	TRUE	0.748	533	5.7e-169	Beta-lactamase [PF00144.24]		REFSEQ minor tail protein; Xu	Xu	0
POLA0515-13_bin.34.orig	Colwellia	minimus2_14400	19	22503	24209	-1	C	K03406	methyl-accepting chemotaxis protein	MER0501642	M23B	MER0501642 - subfamily M23B unassigned peptidases (Clostridium saccharobutylicum) [M23.UPB]#M23B#{peptidase unit: 361-556}~source YP_008673405~	FALSE	0.323	91	2.83e-17	Methyl-accepting chemotaxis protein (MCP) signalling domain [PF00015.21]; Cache domain [PF02743.18]				0
POLA0515-13_bin.34.orig	Colwellia	minimus2_14400	20	24485	24772	-1	C	K15383	MtN3 and saliva related transmembrane protein								Sugar efflux transporter for intercellular exchange [PF03083.16]; PQ loop repeat [PF04193.14]				0
POLA0515-13_bin.34.orig	Colwellia	minimus2_14400	21	24895	25725	1	D										Helix-turn-helix domain [PF12833.7]; Bacterial regulatory helix-turn-helix proteins, AraC family [PF00165.23]				0
POLA0515-13_bin.34.orig	Colwellia	minimus2_14400	22	25823	27043	-1	C	K07181	c-di-GMP phosphodiesterase [EC:3.1.4.52]								EAL domain [PF00563.20]; HDOD domain [PF08668.12]				0
POLA0515-13_bin.34.orig	Colwellia	minimus2_14400	23	27387	28874	1	C	K03307,K11928	solute:Na+ symporter, SSS family; sodium/proline symporter								Sodium:solute symporter family [PF00474.17]				0
POLA0515-13_bin.34.orig	Colwellia	minimus2_14400	24	28976	29689	-1	D										Protein of unknown function (DUF3379) [PF11859.8]				0
POLA0515-13_bin.34.orig	Colwellia	minimus2_14400	25	29682	30197	-1	C	K03088	RNA polymerase sigma-70 factor, ECF subfamily								Sigma-70 region 2 [PF04542.14]; Sigma-70, region 4 [PF08281.12]; ECF sigma factor [PF07638.11]				0
POLA0515-13_bin.34.orig	Colwellia	minimus2_14400	26	30701	32398	-1	D										Oxygen tolerance [PF13584.6]				0
POLA0515-13_bin.34.orig	Colwellia	minimus2_14400	27	32392	34326	-1	C	K07114	Ca-activated chloride channel homolog								von Willebrand factor type A domain [PF13519.6]; Anaphase-promoting complex, cyclosome, subunit 3 [PF12895.7]; Tetratricopeptide repeat [PF13432.6]				0
POLA0515-13_bin.34.orig	Colwellia	minimus2_14400	28	34319	35323	-1	C	K07114	Ca-activated chloride channel homolog								von Willebrand factor type A domain [PF00092.28]; von Willebrand factor type A domain [PF13519.6]; von Willebrand factor type A domain [PF13768.6]				0
POLA0515-13_bin.34.orig	Colwellia	minimus2_14400	29	35320	35817	-1	D										Domain of unknown function (DUF4381) [PF14316.6]				0
POLA0515-13_bin.34.orig	Colwellia	minimus2_14400	30	35817	36857	-1	D										Protein of unknown function DUF58 [PF01882.18]				0
POLA0515-13_bin.34.orig	Colwellia	minimus2_14400	31	36945	37901	-1	C	K03924	MoxR-like ATPase [EC:3.6.3.-]								ATPase family associated with various cellular activities (AAA) [PF07726.11]; AAA domain (dynein-related subfamily) [PF07728.14]; AAA lid domain [PF17863.1]; MCM P-loop domain [PF00493.23]; Holliday junction DNA helicase RuvB P-loop domain [PF05496.12]; Magnesium chelatase, subunit ChlI [PF01078.21]				0
POLA0515-13_bin.34.orig	Colwellia	minimus2_14400	32	38476	39783	1	C	K00626	acetyl-CoA C-acetyltransferase [EC:2.3.1.9]								Thiolase, N-terminal domain [PF00108.23]; Thiolase, C-terminal domain [PF02803.18]				0
POLA0515-13_bin.34.orig	Colwellia	minimus2_14400	33	39783	41975	1	C	K00074,K01782	3-hydroxybutyryl-CoA dehydrogenase [EC:1.1.1.157]; 3-hydroxyacyl-CoA dehydrogenase / enoyl-CoA hydratase / 3-hydroxybutyryl-CoA epimerase [EC:1.1.1.35 4.2.1.17 5.1.2.3]	MER1073240	S49C	MER1073240 - subfamily S49C non-peptidase homologues (Acinetobacter bohemicus) [S49.UNC]#S49C#{peptidase unit: 84-212}~source N8Q6E4~	FALSE	0.449	92	2.72e-17	3-hydroxyacyl-CoA dehydrogenase, NAD binding domain [PF02737.18]; Enoyl-CoA hydratase/isomerase [PF00378.20]; Enoyl-CoA hydratase/isomerase [PF16113.5]; 3-hydroxyacyl-CoA dehydrogenase, C-terminal domain [PF00725.22]				0
POLA0515-13_bin.34.orig	Colwellia	minimus2_14400	34	42482	42586	-1	E														0
POLA0515-13_bin.34.orig	Colwellia	minimus2_14400	35	42595	43062	-1	E														0
POLA0515-13_bin.34.orig	Colwellia	minimus2_14400	36	43216	46167	-1	C	K21023	diguanylate cyclase [EC:2.7.7.65]								EAL domain [PF00563.20]; HlyD membrane-fusion protein of T1SS [PF00529.20]; Diguanylate cyclase, GGDEF domain [PF00990.21]; PAS fold [PF08448.10]; PAS domain [PF13426.7]; Y_Y_Y domain [PF07495.13]; PAS fold [PF00989.25]; PAS fold [PF08447.12]		sp|Q5PLI4|DGCQ_SALPA Probable diguanylate cyclase DgcQ; Xh	Xh	0
POLA0515-13_bin.34.orig	Colwellia	minimus2_14810	1	3	767	1	C	K14083	trimethylamine---corrinoid protein Co-methyltransferase [EC:2.1.1.250]								Trimethylamine methyltransferase (MTTB) [PF06253.11]				0
POLA0515-13_bin.34.orig	Colwellia	minimus2_14810	2	755	1903	-1	D										Polysaccharide biosynthesis protein [PF13440.6]; Polysaccharide biosynthesis protein [PF01943.17]				0
POLA0515-13_bin.34.orig	Colwellia	minimus2_14810	3	1986	2915	-1	E														0
POLA0515-13_bin.34.orig	Colwellia	minimus2_14810	4	2912	3874	-1	D										NAD dependent epimerase/dehydratase family [PF01370.21]; GDP-mannose 4,6 dehydratase [PF16363.5]; RmlD substrate binding domain [PF04321.17]; 3-beta hydroxysteroid dehydrogenase/isomerase family [PF01073.19]; Male sterility protein [PF07993.12]		sp|Q9EQC1|3BHS7_MOUSE 3 beta-hydroxysteroid dehydrogenase type 7; Xh	Xh	0
POLA0515-13_bin.34.orig	Colwellia	minimus2_14810	5	3879	4571	-1	D										WbqC-like protein family [PF08889.11]				0
POLA0515-13_bin.34.orig	Colwellia	minimus2_14810	6	4571	5647	-1	D										DegT/DnrJ/EryC1/StrS aminotransferase family [PF01041.17]		sp|Q9ALN8|SPNQ_SACSN dTDP-4-dehydro-2,6-dideoxy-D-glucose 3-dehydratase; Xh	Xh	0
POLA0515-13_bin.34.orig	Colwellia	minimus2_14810	7	5791	6873	-1	C	K17248	N-acetylgalactosamine-N,N'-diacetylbacillosaminyl-diphospho-undecaprenol 4-alpha-N-acetylgalactosaminyltransferase [EC:2.4.1.291]								Glycosyl transferases group 1 [PF00534.20]; Glycosyl transferases group 1 [PF13692.6]	GT4 sucrose synthase (EC 2.4.1.13); sucrose-phosphate synthase (EC 2.4.1.14); alpha-glucosyltransferase (EC 2.4.1.52); lipopolysaccharide N-acetylglucosaminyltransferase (EC 2.4.1.56); phosphatidylinositol alpha-mannosyltransferase (EC 2.4.1.57); GDP-Man: Man1GlcNAc2-PP-dolichol alpha-1,3-mannosyltransferase (EC 2.4.1.132); GDP-Man: Man3GlcNAc2-PP-dolichol/Man4GlcNAc2-PP-dolichol alpha-1,2-mannos…			0
POLA0515-13_bin.34.orig	Colwellia	minimus2_14810	8	6870	7427	-1	D										Bacterial transferase hexapeptide (six repeats) [PF00132.24]				0
POLA0515-13_bin.34.orig	Colwellia	minimus2_14810	9	7463	7852	-1	E														0
POLA0515-13_bin.34.orig	Colwellia	minimus2_15	1	2	871	1	C	K08307	membrane-bound lytic murein transglycosylase D [EC:4.2.2.-]	MER0195372	M23B	MER0195372 - subfamily M23B non-peptidase homologues (Escherichia coli) [M23.UNB]#M23B#{peptidase unit: 326-450}~source ACT30413~	FALSE	0.367	65	5.82e-10	LysM domain [PF01476.20]	CBM50 Modules of approx. 50 residues found attached to various enzymes from families GH18, GH19, GH23, GH24, GH25 and GH73, i.e. enzymes cleaving either chitin or peptidoglycan. Binding to chitopentaose demonstrated in the case of Pteris ryukyuensis chitinase A [Ohnuma T et al. (2008) J. Biol. Chem. 283:5178-87 (PMID: 18083709)]. CBM50 modules are also found in a multitude of other enzymes target…			0
POLA0515-13_bin.34.orig	Colwellia	minimus2_15	2	991	2148	-1	D			MER0697560	C15	MER0697560 - family C15 non-peptidase homologues (Thalassomonas actiniarum) [C15.UNW]#C15#{peptidase unit: 131-362}~source A0A0D8CR61~	FALSE	0.629	288	2.4e-84	Pyroglutamyl peptidase [PF01470.17]				0
POLA0515-13_bin.34.orig	Colwellia	minimus2_15	3	2393	4063	1	C	K01953	asparagine synthase (glutamine-hydrolysing) [EC:6.3.5.4]	MER0057851	C44	MER0057851 - family C44 non-peptidase homologues (Colwellia psychrerythraea) [C44.UNW]#C44#{peptidase unit: 2-225}~source YP_269506~	TRUE	0.888	416	1.53e-125	Asparagine synthase [PF00733.21]; Glutamine amidotransferase domain [PF13537.6]; Glutamine amidotransferase domain [PF13522.6]; Aluminium induced protein [PF12481.8]		sp|P19891|ASNS_CRIGR Asparagine synthetase [glutamine-hydrolyzing]; Xh	Xh	0
POLA0515-13_bin.34.orig	Colwellia	minimus2_15	4	4501	5292	1	E														0
POLA0515-13_bin.34.orig	Colwellia	minimus2_15	5	5354	5509	-1	D										Protein of unknown function (DUF2986) [PF11661.8]				0
POLA0515-13_bin.34.orig	Colwellia	minimus2_15	6	5521	5781	-1	D										Domain of unknown function (DUF5062) [PF16691.5]				0
POLA0515-13_bin.34.orig	Colwellia	minimus2_15	7	6092	7627	1	E														0
POLA0515-13_bin.34.orig	Colwellia	minimus2_15	8	7638	8357	1	D										IstB-like ATP binding protein [PF01695.17]; Bacterial dnaA protein [PF00308.18]; IstB-like ATP binding N-terminal [PF08483.11]		sp|P0AEF0|DNAC_ECOLI DNA replication protein DnaC; XhXr	Xr;Xh	0
POLA0515-13_bin.34.orig	Colwellia	minimus2_15850	1	344	1249	1	C	K06182	23S rRNA pseudouridine2604 synthase [EC:5.4.99.21]								RNA pseudouridylate synthase [PF00849.22]; S4 domain [PF01479.25]				0
POLA0515-13_bin.34.orig	Colwellia	minimus2_15850	2	1314	2204	-1	C	K00797	spermidine synthase [EC:2.5.1.16]								Spermine/spermidine synthase domain [PF01564.17]; Methyltransferase small domain [PF05175.14]; O-methyltransferase [PF01596.17]				0
POLA0515-13_bin.34.orig	Colwellia	minimus2_15850	3	2217	2858	-1	E														0
POLA0515-13_bin.34.orig	Colwellia	minimus2_15850	4	3085	5910	-1	C	K03701	excinuclease ABC subunit A								UvrA interaction domain [PF17760.1]; UvrA DNA-binding domain [PF17755.1]; ABC transporter [PF00005.27]				0
POLA0515-13_bin.34.orig	Colwellia	minimus2_15850	5	6054	7427	1	D										Major Facilitator Superfamily [PF07690.16]; Fungal trichothecene efflux pump (TRI12) [PF06609.13]; Sugar (and other) transporter [PF00083.24]; MFS_1 like family [PF12832.7]				0
POLA0515-13_bin.34.orig	Colwellia	minimus2_15850	6	7675	8202	-1	E														0
POLA0515-13_bin.34.orig	Colwellia	minimus2_15850	7	8787	10817	1	C	K00219	2,4-dienoyl-CoA reductase (NADPH2) [EC:1.3.1.34]								NADH:flavin oxidoreductase / NADH oxidase family [PF00724.20]; Pyridine nucleotide-disulphide oxidoreductase [PF07992.14]; Pyridine nucleotide-disulphide oxidoreductase [PF13738.6]; Flavin-binding monooxygenase-like [PF00743.19]; HI0933-like protein [PF03486.14]; FAD binding domain [PF01494.19]; NAD(P)-binding Rossmann-like domain [PF13450.6]				0
POLA0515-13_bin.34.orig	Colwellia	minimus2_15850	8	10936	12249	1	C	K00998	CDP-diacylglycerol---serine O-phosphatidyltransferase [EC:2.7.8.8]								PLD-like domain [PF13091.6]				0
POLA0515-13_bin.34.orig	Colwellia	minimus2_15850	9	12317	12721	1	C	K07107	acyl-CoA thioester hydrolase [EC:3.1.2.-]								Thioesterase-like superfamily [PF13279.6]				0
POLA0515-13_bin.34.orig	Colwellia	minimus2_15850	10	12818	15856	-1	D										AcrB/AcrD/AcrF family [PF00873.19]; MMPL family [PF03176.15]				0
POLA0515-13_bin.34.orig	Colwellia	minimus2_15850	11	15856	16992	-1	D										Barrel-sandwich domain of CusB or HlyD membrane-fusion [PF16576.5]; HlyD family secretion protein [PF13437.6]				0
POLA0515-13_bin.34.orig	Colwellia	minimus2_15850	12	17008	17562	-1	D										Bacterial regulatory proteins, tetR family [PF00440.23]				0
POLA0515-13_bin.34.orig	Colwellia	minimus2_15850	13	17922	18587	1	C	K03111	single-strand DNA-binding protein								Single-strand binding protein family [PF00436.25]; Proline-rich [PF15240.6]		sp|P9WGD4|SSB_MYCTO Single-stranded DNA-binding protein; Xu	Xu	0
POLA0515-13_bin.34.orig	Colwellia	minimus2_15850	14	18754	20403	-1	D										Diguanylate cyclase, GGDEF domain [PF00990.21]; HlyD membrane-fusion protein of T1SS [PF00529.20]		sp|Q5PLI4|DGCQ_SALPA Probable diguanylate cyclase DgcQ; Xh	Xh	0
POLA0515-13_bin.34.orig	Colwellia	minimus2_15850	15	20683	21924	-1	D										Citrate transporter [PF03600.16]				0
POLA0515-13_bin.34.orig	Colwellia	minimus2_15850	16	22215	22406	-1	E														0
POLA0515-13_bin.34.orig	Colwellia	minimus2_15850	17	22581	23732	-1	C	K09001	anhydro-N-acetylmuramic acid kinase [EC:2.7.1.170]								Anhydro-N-acetylmuramic acid kinase [PF03702.14]				0
POLA0515-13_bin.34.orig	Colwellia	minimus2_15850	18	23729	25081	-1	C	K19304	murein DD-endopeptidase [EC:3.4.24.-]	MER0504954	M23B	MER0504954 - Mername-AA292 peptidase (Glaciecola psychrophila) [M23.009]#M23B#{peptidase unit: 78-399}~source YP_007546568~	TRUE	0.635	401	5.4e-122	Peptidase family M23 [PF01551.22]; Opacity-associated protein A LysM-like domain [PF04225.12]				0
POLA0515-13_bin.34.orig	Colwellia	minimus2_15850	19	25315	26514	1	C	K01866	tyrosyl-tRNA synthetase [EC:6.1.1.1]								tRNA synthetases class I (W and Y) [PF00579.25]		sp|Q7MCN7|SYY1_VIBVY Tyrosine--tRNA ligase 1; Xh	Xh	0
POLA0515-13_bin.34.orig	Colwellia	minimus2_15850	20	26804	27106	1	E														1
POLA0515-13_bin.34.orig	Colwellia	minimus2_15850	21	27171	28448	1	D										Barrel-sandwich domain of CusB or HlyD membrane-fusion [PF16576.5]; HlyD family secretion protein [PF13437.6]				0
POLA0515-13_bin.34.orig	Colwellia	minimus2_15850	22	28466	31609	1	C	K15726	heavy metal efflux system protein								AcrB/AcrD/AcrF family [PF00873.19]				0
POLA0515-13_bin.34.orig	Colwellia	minimus2_15850	23	31626	32090	-1	C	K23779	XRE family transcriptional regulator, regulator of sulfur utilization								Cupin domain [PF07883.11]; AraC-like ligand binding domain [PF02311.19]				0
POLA0515-13_bin.34.orig	Colwellia	minimus2_15850	24	32308	33468	1	C	K05782	benzoate membrane transport protein								Benzoate membrane transport protein [PF03594.13]				0
POLA0515-13_bin.34.orig	Colwellia	minimus2_15850	25	33483	33944	1	E														0
POLA0515-13_bin.34.orig	Colwellia	minimus2_15850	26	34193	34684	1	D										Protein of unknown function (DUF3016) [PF11454.8]				0
POLA0515-13_bin.34.orig	Colwellia	minimus2_15850	27	34959	38540	1	C	K02051,K21023	NitT/TauT family transport system substrate-binding protein; diguanylate cyclase [EC:2.7.7.65]								EAL domain [PF00563.20]; Diguanylate cyclase, GGDEF domain [PF00990.21]; HlyD membrane-fusion protein of T1SS [PF00529.20]; NMT1/THI5 like [PF09084.11]; CHASE domain [PF03924.13]; NMT1-like family [PF13379.6]		sp|Q5PLI4|DGCQ_SALPA Probable diguanylate cyclase DgcQ; Xh	Xh	0
POLA0515-13_bin.34.orig	Colwellia	minimus2_15850	28	38794	39099	-1	E														0
POLA0515-13_bin.34.orig	Colwellia	minimus2_15850	29	39172	40368	-1	C	K08289	phosphoribosylglycinamide formyltransferase 2 [EC:2.1.2.2]								ATP-grasp domain [PF02222.22]; Carbamoyl-phosphate synthase L chain, ATP binding domain [PF02786.17]; ATP-grasp domain [PF02655.14]; D-ala D-ala ligase C-terminus [PF07478.13]; ATP-grasp domain [PF13535.6]; RimK-like ATP-grasp domain [PF08443.11]				0
POLA0515-13_bin.34.orig	Colwellia	minimus2_15850	30	40559	41575	-1	C	K19810	L-lysine 2,3-aminomutase [EC:5.4.3.-]								4Fe-4S single cluster domain [PF13394.6]; Radical SAM superfamily [PF04055.21]; 4Fe-4S single cluster domain [PF13353.6]				0
POLA0515-13_bin.34.orig	Colwellia	minimus2_15850	31	41611	42180	1	C	K02356	elongation factor P								Elongation factor P, C-terminal [PF09285.11]; Elongation factor P (EF-P) KOW-like domain [PF08207.12]; Elongation factor P (EF-P) OB domain [PF01132.20]				0
POLA0515-13_bin.34.orig	Colwellia	minimus2_15850	32	42304	43296	-1	D			MER0166338	C56	MER0166338 - family C56 non-peptidase homologues () [C56.UNW]#C56#{peptidase unit: 12-188}~source ZP_01614642~	FALSE	0.548	187	2.13e-50	Helix-turn-helix domain [PF12833.7]; DJ-1/PfpI family [PF01965.24]; Bacterial regulatory helix-turn-helix proteins, AraC family [PF00165.23]				0
POLA0515-13_bin.34.orig	Colwellia	minimus2_15850	33	43440	45341	1	C	K18473	acetoacetyl-[acyl-carrier protein] synthase [EC:2.3.1.180]								Beta-ketoacyl synthase, N-terminal domain [PF00109.26]; Beta-ketoacyl synthase, C-terminal domain [PF02801.22]				0
POLA0515-13_bin.34.orig	Colwellia	minimus2_15850	34	45519	45932	1	E														0
POLA0515-13_bin.34.orig	Colwellia	minimus2_15850	35	46013	47428	-1	C	K00266	glutamate synthase (NADPH) small chain [EC:1.4.1.13]								Dihydroprymidine dehydrogenase domain II, 4Fe-4S cluster [PF14691.6]; Pyridine nucleotide-disulphide oxidoreductase [PF07992.14]; Pyridine nucleotide-disulphide oxidoreductase [PF13738.6]; Flavin-binding monooxygenase-like [PF00743.19]; Thi4 family [PF01946.17]; NAD(P)-binding Rossmann-like domain [PF13450.6]; HI0933-like protein [PF03486.14]; FAD binding domain [PF01494.19]; FAD dependent oxidor…				0
POLA0515-13_bin.34.orig	Colwellia	minimus2_15850	36	47457	51923	-1	C	K00265	glutamate synthase (NADPH) large chain [EC:1.4.1.13]	MER0057865	C44	MER0057865 - glutamate synthase (NADPH) large chain (Colwellia psychrerythraea) [C44.003]#C44#{peptidase unit: 13-377}~source YP_271149~	TRUE	0.911	696	2.69e-208	Glutamine amidotransferases class-II [PF00310.21]; Glutamate synthase central domain [PF04898.14]; Conserved region in glutamate synthase [PF01645.17]; GXGXG motif [PF01493.19]				0
POLA0515-13_bin.34.orig	Colwellia	minimus2_15850	37	52396	53322	-1	C	K09007	GTP cyclohydrolase IB [EC:3.5.4.16]								Type I GTP cyclohydrolase folE2 [PF02649.14]				0
POLA0515-13_bin.34.orig	Colwellia	minimus2_15850	38	53622	53969	1	E														0
POLA0515-13_bin.34.orig	Colwellia	minimus2_15850	39	54015	54716	-1	C	K07773	two-component system, OmpR family, aerobic respiration control protein ArcA								Response regulator receiver domain [PF00072.24]; Transcriptional regulatory protein, C terminal [PF00486.28]				0
POLA0515-13_bin.34.orig	Colwellia	minimus2_15850	40	55042	56070	-1	C	K00564	16S rRNA (guanine1207-N2)-methyltransferase [EC:2.1.1.172]								Methyltransferase small domain N-terminal [PF08468.11]; Methyltransferase small domain [PF05175.14]; Methyltransferase domain [PF13847.6]; N-6 DNA Methylase [PF02384.16]				0
POLA0515-13_bin.34.orig	Colwellia	minimus2_15850	41	56271	57521	1	D										DSBA-like thioredoxin domain [PF01323.20]				0
POLA0515-13_bin.34.orig	Colwellia	minimus2_15850	42	57589	58506	1	E														0
POLA0515-13_bin.34.orig	Colwellia	minimus2_15850	43	58508	59026	-1	C	K09889	ribosome-associated protein								Protein of unknown function (DUF615) [PF04751.14]				0
POLA0515-13_bin.34.orig	Colwellia	minimus2_15850	44	59206	60561	1	C	K03592	PmbA protein	MER0057866	M103	MER0057866 - family M103 non-peptidase homologues (Colwellia psychrerythraea) [M103.UNW]#M103#{peptidase unit: 13-453}~source YP_271199~	TRUE	0.761	685	3.25e-220	Putative modulator of DNA gyrase [PF01523.16]				0
POLA0515-13_bin.34.orig	Colwellia	minimus2_15850	45	60720	62078	-1	C	K06213	magnesium transporter								MgtE intracellular N domain [PF03448.17]; Divalent cation transporter [PF01769.16]				0
POLA0515-13_bin.34.orig	Colwellia	minimus2_15850	46	62537	62809	-1	C	K02784,K08485	phosphocarrier protein HPr; phosphocarrier protein NPr								PTS HPr component phosphorylation site [PF00381.19]				0
POLA0515-13_bin.34.orig	Colwellia	minimus2_15850	47	62830	63684	-1	C	K06958	RNase adapter protein RapZ								P-loop ATPase protein family [PF03668.15]				0
POLA0515-13_bin.34.orig	Colwellia	minimus2_15850	48	63708	64160	-1	C	K02806	nitrogen PTS system EIIA component [EC:2.7.1.-]								Phosphoenolpyruvate-dependent sugar phosphotransferase system, EIIA 2 [PF00359.22]				0
POLA0515-13_bin.34.orig	Colwellia	minimus2_15850	49	64193	64480	-1	C	K05808	putative sigma-54 modulation protein								Sigma 54 modulation protein / S30EA ribosomal protein [PF02482.19]				0
POLA0515-13_bin.34.orig	Colwellia	minimus2_15850	50	64511	66013	-1	C	K03092	RNA polymerase sigma-54 factor								Sigma-54, DNA binding domain [PF04552.13]; Sigma-54 factor, core binding domain [PF04963.13]; Sigma-54 factor, Activator interacting domain (AID) [PF00309.20]				0
POLA0515-13_bin.34.orig	Colwellia	minimus2_15850	51	66073	66804	-1	C	K06861,K10822	lipopolysaccharide export system ATP-binding protein [EC:3.6.3.-]; nonpolar-amino-acid-transporting ATPase [EC:7.4.2.2]								ABC transporter [PF00005.27]				0
POLA0515-13_bin.34.orig	Colwellia	minimus2_15850	52	66808	67305	-1	C	K09774	lipopolysaccharide export system protein LptA								OstA-like protein [PF03968.14]				0
POLA0515-13_bin.34.orig	Colwellia	minimus2_15850	53	67313	67879	-1	C	K11719	lipopolysaccharide export system protein LptC								Lipopolysaccharide-assembly, LptC-related [PF06835.13]				0
POLA0515-13_bin.34.orig	Colwellia	minimus2_15850	54	68065	69027	-1	C	K06041	arabinose-5-phosphate isomerase [EC:5.3.1.13]								SIS domain [PF01380.22]; CBS domain [PF00571.28]		sp|Q47334|KPSF5_ECOLX Arabinose 5-phosphate isomerase KpsF; Xh	Xh	0
POLA0515-13_bin.34.orig	Colwellia	minimus2_15850	55	69054	70028	-1	C	K07301	cation:H+ antiporter								Sodium/calcium exchanger protein [PF01699.24]				0
POLA0515-13_bin.34.orig	Colwellia	minimus2_15850	56	70342	71145	1	C	K02065,K10822	phospholipid/cholesterol/gamma-HCH transport system ATP-binding protein; nonpolar-amino-acid-transporting ATPase [EC:7.4.2.2]								ABC transporter [PF00005.27]				0
POLA0515-13_bin.34.orig	Colwellia	minimus2_15850	57	71145	71924	1	C	K02066	phospholipid/cholesterol/gamma-HCH transport system permease protein								Permease MlaE [PF02405.16]				0
POLA0515-13_bin.34.orig	Colwellia	minimus2_15850	58	71968	72438	1	C	K02067	phospholipid/cholesterol/gamma-HCH transport system substrate-binding protein								MlaD protein [PF02470.20]				0
POLA0515-13_bin.34.orig	Colwellia	minimus2_15850	59	72462	73160	1	C	K07323	phospholipid transport system substrate-binding protein								MlaC protein [PF05494.12]				0
POLA0515-13_bin.34.orig	Colwellia	minimus2_15850	60	73160	73459	1	C	K07122	phospholipid transport system transporter-binding protein												0
POLA0515-13_bin.34.orig	Colwellia	minimus2_15850	61	73503	73760	1	D										BolA-like protein [PF01722.18]				0
POLA0515-13_bin.34.orig	Colwellia	minimus2_15850	62	73784	75043	1	C	K00790	UDP-N-acetylglucosamine 1-carboxyvinyltransferase [EC:2.5.1.7]								EPSP synthase (3-phosphoshikimate 1-carboxyvinyltransferase) [PF00275.20]				0
POLA0515-13_bin.34.orig	Colwellia	minimus2_15850	63	75070	76179	-1	D			MER0966274	S01B	MER0966274 - subfamily S1B unassigned peptidases (Thalassomonas viridans) [S01.UPB]#S01B#{peptidase unit: 88-266}~source A0A0D8DF33~	FALSE	0.764	284	5.6e-83	Trypsin-like peptidase domain [PF13365.6]; PDZ domain [PF13180.6]; PDZ domain [PF17820.1]				0
POLA0515-13_bin.34.orig	Colwellia	minimus2_15850	64	76247	76726	-1	D										Histidine phosphatase superfamily (branch 1) [PF00300.22]				0
POLA0515-13_bin.34.orig	Colwellia	minimus2_15850	65	76787	77905	-1	C	K00507	stearoyl-CoA desaturase (Delta-9 desaturase) [EC:1.14.19.1]								Fatty acid desaturase [PF00487.24]		sp|A0A0C5Q309|SCD1_TACFU Acyl-CoA desaturase 1; Xh	Xh	0
POLA0515-13_bin.34.orig	Colwellia	minimus2_15850	66	78054	78677	1	C	K22105	TetR/AcrR family transcriptional regulator, fatty acid biosynthesis regulator								Bacterial regulatory proteins, tetR family [PF00440.23]				0
POLA0515-13_bin.34.orig	Colwellia	minimus2_15850	67	78680	79774	-1	C	K00557	tRNA (uracil-5-)-methyltransferase [EC:2.1.1.35]								tRNA (Uracil-5-)-methyltransferase [PF05958.11]; Methyltransferase small domain [PF05175.14]		sp|Q5UQK3|YR405_MIMIV Putative RNA methyltransferase R405; Xh	Xh	0
POLA0515-13_bin.34.orig	Colwellia	minimus2_15850	68	79990	80439	-1	D										RNA recognition motif. (a.k.a. RRM, RBD, or RNP domain) [PF00076.22]				0
POLA0515-13_bin.34.orig	Colwellia	minimus2_16014	1	3	107	-1	E														0
POLA0515-13_bin.34.orig	Colwellia	minimus2_16014	2	388	1605	1	D										HD domain [PF13487.6]; Domain of unknown function (DUF3391) [PF11871.8]; HD domain [PF01966.22]				0
POLA0515-13_bin.34.orig	Colwellia	minimus2_16014	3	1751	2758	-1	C	K03074	preprotein translocase subunit SecF								Protein export membrane protein [PF02355.16]; SecD/SecF GG Motif [PF07549.14]				0
POLA0515-13_bin.34.orig	Colwellia	minimus2_16014	4	2715	4562	-1	C	K03072	preprotein translocase subunit SecD								Protein export membrane protein [PF02355.16]; SecD export protein N-terminal TM region [PF13721.6]; MMPL family [PF03176.15]				0
POLA0515-13_bin.34.orig	Colwellia	minimus2_16014	5	4676	5011	-1	C	K03210	preprotein translocase subunit YajC								Preprotein translocase subunit [PF02699.15]				0
POLA0515-13_bin.34.orig	Colwellia	minimus2_16014	6	5072	6217	-1	C	K00773	queuine tRNA-ribosyltransferase [EC:2.4.2.29]								Queuine tRNA-ribosyltransferase [PF01702.18]				0
POLA0515-13_bin.34.orig	Colwellia	minimus2_16014	7	6288	7334	-1	C	K07568	S-adenosylmethionine:tRNA ribosyltransferase-isomerase [EC:2.4.99.17]								Queuosine biosynthesis protein [PF02547.15]				0
POLA0515-13_bin.34.orig	Colwellia	minimus2_16014	8	7966	8343	1	D										DNA polymerase III psi subunit [PF03603.13]				0
POLA0515-13_bin.34.orig	Colwellia	minimus2_16014	9	8343	8789	1	C	K03789	[ribosomal protein S18]-alanine N-acetyltransferase [EC:2.3.1.266]								Acetyltransferase (GNAT) family [PF00583.25]; Acetyltransferase (GNAT) domain [PF13673.7]; Acetyltransferase (GNAT) domain [PF13508.7]; Acetyltransferase (GNAT) domain [PF13420.7]				0
POLA0515-13_bin.34.orig	Colwellia	minimus2_16014	10	8811	10058	-1	C	K18800	2-polyprenylphenol 6-hydroxylase [EC:1.14.13.240]								FAD binding domain [PF01494.19]; Tryptophan halogenase [PF04820.14]				0
POLA0515-13_bin.34.orig	Colwellia	minimus2_16014	11	10112	11401	-1	C	K03185	2-octaprenyl-6-methoxyphenol hydroxylase [EC:1.14.13.-]								FAD binding domain [PF01494.19]; Squalene epoxidase [PF08491.10]				0
POLA0515-13_bin.34.orig	Colwellia	minimus2_16014	12	11410	12768	-1	C	K01262	Xaa-Pro aminopeptidase [EC:3.4.11.9]	MER1242800	M24B	MER1242800 - subfamily M24B unassigned peptidases (Colwellia sp. Phe_37) [M24.UPB]#M24B#{peptidase unit: 176-442}~source KXJ50082~	TRUE	0.757	413	4.84e-126	Metallopeptidase family M24 [PF00557.24]; Aminopeptidase P, N-terminal domain [PF05195.16]				0
POLA0515-13_bin.34.orig	Colwellia	minimus2_16014	13	12777	13346	-1	C	K09895	uncharacterized protein								Uncharacterised protein family (UPF0149) [PF03695.13]				0
POLA0515-13_bin.34.orig	Colwellia	minimus2_16014	14	13895	14206	1	C	K09888	cell division protein ZapA								Cell division protein ZapA [PF05164.13]				0
POLA0515-13_bin.34.orig	Colwellia	minimus2_16014	15	14625	15488	1	C	K01776	glutamate racemase [EC:5.1.1.3]								Asp/Glu/Hydantoin racemase [PF01177.22]				0
POLA0515-13_bin.34.orig	Colwellia	minimus2_16014	16	15882	17069	1	C	K00789	S-adenosylmethionine synthetase [EC:2.5.1.6]								S-adenosylmethionine synthetase, C-terminal domain [PF02773.16]; S-adenosylmethionine synthetase, central domain [PF02772.16]; S-adenosylmethionine synthetase, N-terminal domain [PF00438.20]				0
POLA0515-13_bin.34.orig	Colwellia	minimus2_16014	17	17305	18081	1	C	K09761	16S rRNA (uracil1498-N3)-methyltransferase [EC:2.1.1.193]								RNA methyltransferase [PF04452.14]				0
POLA0515-13_bin.34.orig	Colwellia	minimus2_16014	18	18126	19079	1	C	K01920	glutathione synthase [EC:6.3.2.3]								Prokaryotic glutathione synthetase, ATP-grasp domain [PF02955.16]; Prokaryotic glutathione synthetase, N-terminal domain [PF02951.14]; RimK-like ATP-grasp domain [PF08443.11]; ATP-grasp domain [PF02655.14]				0
POLA0515-13_bin.34.orig	Colwellia	minimus2_16014	19	19149	19703	1	C	K07735	putative transcriptional regulator								Uncharacterized ACR, COG1678 [PF02622.15]				0
POLA0515-13_bin.34.orig	Colwellia	minimus2_16014	20	19753	20193	1	C	K07447	putative holliday junction resolvase [EC:3.1.-.-]								Holliday junction resolvase [PF03652.15]				0
POLA0515-13_bin.34.orig	Colwellia	minimus2_16014	21	20281	21408	-1	C	K02670	twitching motility protein PilU								Type II/IV secretion system protein [PF00437.20]				0
POLA0515-13_bin.34.orig	Colwellia	minimus2_16014	22	21431	22477	-1	C	K02669	twitching motility protein PilT								Type II/IV secretion system protein [PF00437.20]				0
POLA0515-13_bin.34.orig	Colwellia	minimus2_16014	23	22547	23221	1	C	K06997	PLP dependent protein								Alanine racemase, N-terminal domain [PF01168.20]				0
POLA0515-13_bin.34.orig	Colwellia	minimus2_16014	24	23259	24074	1	C	K00286	pyrroline-5-carboxylate reductase [EC:1.5.1.2]								Pyrroline-5-carboxylate reductase dimerisation [PF14748.6]; NADP oxidoreductase coenzyme F420-dependent [PF03807.17]				0
POLA0515-13_bin.34.orig	Colwellia	minimus2_16014	25	24122	24670	1	C	K02221	YggT family protein								YGGT family [PF02325.17]				0
POLA0515-13_bin.34.orig	Colwellia	minimus2_16014	26	24737	25174	1	D										Domain of unknown function (DUF4426) [PF14467.6]				0
POLA0515-13_bin.34.orig	Colwellia	minimus2_16014	27	25317	26219	-1	C	K15268	O-acetylserine/cysteine efflux transporter								EamA-like transporter family [PF00892.20]				0
POLA0515-13_bin.34.orig	Colwellia	minimus2_16014	28	26329	26931	1	C	K02428	XTP/dITP diphosphohydrolase [EC:3.6.1.66]								Ham1 family [PF01725.16]				0
POLA0515-13_bin.34.orig	Colwellia	minimus2_16014	29	27013	28182	1	C	K02495	oxygen-independent coproporphyrinogen III oxidase [EC:1.3.98.3]								Radical SAM superfamily [PF04055.21]				0
POLA0515-13_bin.34.orig	Colwellia	minimus2_16014	30	28179	28796	1	C	K11991	tRNA(adenine34) deaminase [EC:3.5.4.33]								MafB19-like deaminase [PF14437.6]; Cytidine and deoxycytidylate deaminase zinc-binding region [PF00383.23]		sp|P16006|DCTD_BPT4 Deoxycytidylate deaminase; XhXr	Xr;Xh	0
POLA0515-13_bin.34.orig	Colwellia	minimus2_16014	31	29168	31489	1	D										Glycosyl hydrolase family 92 [PF07971.12]; Glycosyl hydrolase family 92 N-terminal domain [PF17678.1]	GH92 mannosyl-oligosaccharide alpha-1,2-mannosidase (EC 3.2.1.113); mannosyl-oligosaccharide alpha-1,3-mannosidase (EC 3.2.1.-); mannosyl-oligosaccharide alpha-1,6-mannosidase (EC 3.2.1.-); alpha-mannosidase (EC 3.2.1.24); alpha-1,2-mannosidase (EC 3.2.1.-); alpha-1,3-mannosidase (EC 3.2.1.-); alpha-1,4-mannosidase (EC 3.2.1.-); mannosyl-1-phosphodiester alpha-1,P-mannosidase (EC 3.2.1.-) [GH92]			0
POLA0515-13_bin.34.orig	Colwellia	minimus2_16014	32	31635	32999	1	D										Sugar (and other) transporter [PF00083.24]; Major Facilitator Superfamily [PF07690.16]; Fungal trichothecene efflux pump (TRI12) [PF06609.13]				0
POLA0515-13_bin.34.orig	Colwellia	minimus2_16014	33	33105	33998	-1	C	K03734	FAD:protein FMN transferase [EC:2.7.1.180]								ApbE family [PF02424.15]				0
POLA0515-13_bin.34.orig	Colwellia	minimus2_16014	34	34275	34544	-1	E														0
POLA0515-13_bin.34.orig	Colwellia	minimus2_17439	1	223	792	1	D										EAL domain [PF00563.20]				0
POLA0515-13_bin.34.orig	Colwellia	minimus2_17439	2	923	1408	-1	C	K02553	regulator of ribonuclease activity A								Aldolase/RraA [PF03737.15]				0
POLA0515-13_bin.34.orig	Colwellia	minimus2_17439	3	1619	2014	-1	E														0
POLA0515-13_bin.34.orig	Colwellia	minimus2_17439	4	2125	3453	-1	C	K03667	ATP-dependent HslUV protease ATP-binding subunit HslU								AAA domain (Cdc48 subfamily) [PF07724.14]; ATPase family associated with various cellular activities (AAA) [PF00004.29]; Magnesium chelatase, subunit ChlI [PF01078.21]; AAA domain (dynein-related subfamily) [PF07728.14]; Holliday junction DNA helicase RuvB P-loop domain [PF05496.12]; Cytidylate kinase [PF02224.18]; MCM P-loop domain [PF00493.23]				0
POLA0515-13_bin.34.orig	Colwellia	minimus2_17439	5	3471	3989	-1	C	K01419	ATP-dependent HslUV protease, peptidase subunit HslV [EC:3.4.25.2]	MER0048762	T01B	MER0048762 - CodW component of CodWX peptidase (Colwellia psychrerythraea) [T01.007]#T01B#{peptidase unit: 3-172}~source AAZ25799~	FALSE	0.876	312	2.58e-96					0
POLA0515-13_bin.34.orig	Colwellia	minimus2_17439	6	4102	4662	-1	C	K03591,K03591	cell division protein FtsN; cell division protein FtsN								Sporulation related domain [PF05036.13]				0
POLA0515-13_bin.34.orig	Colwellia	minimus2_17439	7	4778	6994	-1	C	K04066	primosomal protein N' (replication factor Y) (superfamily II helicase) [EC:3.6.4.-]								3‚Ä≤ DNA-binding domain (3‚Ä≤BD) [PF17764.1]; Primosomal protein N C-terminal domain [PF18074.1]; Type III restriction enzyme, res subunit [PF04851.15]; DEAD/DEAH box helicase [PF00270.29]; PriA DNA helicase Cys-rich region (CRR) domain [PF18319.1]				1
POLA0515-13_bin.34.orig	Colwellia	minimus2_17439	8	7247	7459	1	C	K02909	large subunit ribosomal protein L31								Ribosomal protein L31 [PF01197.18]				1
POLA0515-13_bin.34.orig	Colwellia	minimus2_17439	9	7647	9065	1	C	K02314	replicative DNA helicase [EC:3.6.4.12]								DnaB-like helicase C terminal domain [PF03796.15]; DnaB-like helicase N terminal domain [PF00772.21]; AAA domain [PF13481.6]; KaiC [PF06745.13]		sp|P04530|VG41_BPT4 ATP-dependent helicase 41; XhXr	Xr;Xh	0
POLA0515-13_bin.34.orig	Colwellia	minimus2_17439	10	9089	10177	1	C	K01775	alanine racemase [EC:5.1.1.1]								Alanine racemase, C-terminal domain [PF00842.21]; Alanine racemase, N-terminal domain [PF01168.20]				0
POLA0515-13_bin.34.orig	Colwellia	minimus2_17439	11	10230	10649	-1	D										Uncharacterised protein family UPF0047 [PF01894.17]				0
POLA0515-13_bin.34.orig	Colwellia	minimus2_17439	12	10734	11198	-1	C	K03409	chemotaxis protein CheX								Chemotaxis phosphatase CheX [PF13690.6]				0
POLA0515-13_bin.34.orig	Colwellia	minimus2_17439	13	11520	11963	-1	C	K09823	Fur family transcriptional regulator, zinc uptake regulator								Ferric uptake regulator family [PF01475.19]				0
POLA0515-13_bin.34.orig	Colwellia	minimus2_17439	14	12416	13093	1	E														0
POLA0515-13_bin.34.orig	Colwellia	minimus2_17439	15	13208	14077	-1	D										Bacterial regulatory helix-turn-helix protein, lysR family [PF00126.27]				0
POLA0515-13_bin.34.orig	Colwellia	minimus2_17439	16	14313	14735	1	D										Rhodanese-like domain [PF00581.20]				0
POLA0515-13_bin.34.orig	Colwellia	minimus2_17439	17	15064	15585	1	C	K10924	MSHA pilin protein MshA												0
POLA0515-13_bin.34.orig	Colwellia	minimus2_17439	18	15657	16169	-1	E														0
POLA0515-13_bin.34.orig	Colwellia	minimus2_17439	19	16195	17610	-1	D										Major Facilitator Superfamily [PF07690.16]; Sugar (and other) transporter [PF00083.24]				0
POLA0515-13_bin.34.orig	Colwellia	minimus2_17439	20	17689	18123	1	D										MerR HTH family regulatory protein [PF13411.6]; MerR family regulatory protein [PF00376.23]				0
POLA0515-13_bin.34.orig	Colwellia	minimus2_17439	21	18507	18794	-1	D										Pyocin activator protein PrtN [PF11112.8]		REFSEQ excisionase; Xu	Xu	0
POLA0515-13_bin.34.orig	Colwellia	minimus2_17439	22	19751	20680	1	E														0
POLA0515-13_bin.34.orig	Colwellia	minimus2_17439	23	20748	21119	1	E														0
POLA0515-13_bin.34.orig	Colwellia	minimus2_17439	24	21133	21546	1	E														0
POLA0515-13_bin.34.orig	Colwellia	minimus2_17439	25	21593	21883	1	E														0
POLA0515-13_bin.34.orig	Colwellia	minimus2_17439	26	21894	22055	1	E														0
POLA0515-13_bin.34.orig	Colwellia	minimus2_17439	27	22003	22275	1	E														0
POLA0515-13_bin.34.orig	Colwellia	minimus2_17439	28	22345	23772	-1	D										Metallopeptidase superfamily domain [PF18818.1]; Domain of unknown function (DUF1738) [PF08401.11]		sp|P27189|TRAC4_ECOLX DNA primase TraC; XhXr	Xr;Xh	0
POLA0515-13_bin.34.orig	Colwellia	minimus2_17439	29	24014	25876	1	C	K07316	adenine-specific DNA-methyltransferase [EC:2.1.1.72]								DNA methylase [PF01555.18]; Type III restriction/modification enzyme methylation subunit [PF12564.8]		sp|P29538|MTH1_HAEPA Modification methylase HpaI; XhXp	Xp;Xh	0
POLA0515-13_bin.34.orig	Colwellia	minimus2_17439	30	25882	28491	1	C	K01156	type III restriction enzyme [EC:3.1.21.5]								Type III restriction enzyme, res subunit [PF04851.15]		sp|P20703|UVSW_BPT4 ATP-dependent DNA helicase uvsW; Xh	Xh	0
POLA0515-13_bin.34.orig	Colwellia	minimus2_17439	31	28578	28937	1	E														0
POLA0515-13_bin.34.orig	Colwellia	minimus2_17439	32	28940	29527	1	E														0
POLA0515-13_bin.34.orig	Colwellia	minimus2_17439	33	29524	29760	1	E														0
POLA0515-13_bin.34.orig	Colwellia	minimus2_17439	34	29751	31112	1	E														0
POLA0515-13_bin.34.orig	Colwellia	minimus2_1917	1	3	464	-1	E														0
POLA0515-13_bin.34.orig	Colwellia	minimus2_1917	2	529	1362	-1	C	K07026	mannosyl-3-phosphoglycerate phosphatase [EC:3.1.3.70]								haloacid dehalogenase-like hydrolase [PF08282.12]				0
POLA0515-13_bin.34.orig	Colwellia	minimus2_1917	3	1369	2271	-1	C	K15918	D-glycerate 3-kinase [EC:2.7.1.31]								Phosphoribulokinase / Uridine kinase family [PF00485.18]				0
POLA0515-13_bin.34.orig	Colwellia	minimus2_1917	4	2642	4318	1	C	K00681	gamma-glutamyltranspeptidase / glutathione hydrolase [EC:2.3.2.2 3.4.19.13]	MER1098905	T03	MER1098905 - family T3 unassigned peptidases (Pseudoalteromonas lipolytica) [T03.UPW]#T03#{peptidase unit: 24-536}~source Z5XWD5~	TRUE	0.691	712	1.83e-227	Gamma-glutamyltranspeptidase [PF01019.21]				0
POLA0515-13_bin.34.orig	Colwellia	minimus2_1917	5	4409	6100	-1	C	K06177	tRNA pseudouridine32 synthase / 23S rRNA pseudouridine746 synthase [EC:5.4.99.28 5.4.99.29]								RNA pseudouridylate synthase [PF00849.22]				0
POLA0515-13_bin.34.orig	Colwellia	minimus2_1917	6	6267	6665	-1	E														0
POLA0515-13_bin.34.orig	Colwellia	minimus2_1917	7	6785	7750	-1	C	K02304	precorrin-2 dehydrogenase / sirohydrochlorin ferrochelatase [EC:1.3.1.76 4.99.1.4]								Putative NAD(P)-binding [PF13241.6]; Sirohaem synthase dimerisation region [PF10414.9]; Tetrapyrrole (Corrin/Porphyrin) Methylases [PF00590.20]				0
POLA0515-13_bin.34.orig	Colwellia	minimus2_1917	8	7950	8891	1	C	K02687	ribosomal protein L11 methyltransferase [EC:2.1.1.-]								Ribosomal protein L11 methyltransferase (PrmA) [PF06325.13]; Methyltransferase small domain [PF05175.14]; Conserved hypothetical protein 95 [PF03602.15]; Met-10+ like-protein [PF02475.16]; Putative RNA methylase family UPF0020 [PF01170.18]; Protein of unknown function (DUF1698) [PF08003.11]; tRNA (Uracil-5-)-methyltransferase [PF05958.11]; Methyltransferase domain [PF13847.6]; Methyltransferase d…				0
POLA0515-13_bin.34.orig	Colwellia	minimus2_1917	9	9270	10187	1	C	K05540	tRNA-dihydrouridine synthase B [EC:1.-.-.-]								Dihydrouridine synthase (Dus) [PF01207.17]; NADH:flavin oxidoreductase / NADH oxidase family [PF00724.20]; Dihydroorotate dehydrogenase [PF01180.21]				0
POLA0515-13_bin.34.orig	Colwellia	minimus2_1917	10	10204	10491	1	C	K03557	Fis family transcriptional regulator, factor for inversion stimulation protein								Bacterial regulatory protein, Fis family [PF02954.19]; Phage NinH protein [PF06322.11]				0
POLA0515-13_bin.34.orig	Colwellia	minimus2_1917	11	10653	12254	1	C	K00602	phosphoribosylaminoimidazolecarboxamide formyltransferase / IMP cyclohydrolase [EC:2.1.2.3 3.5.4.10]								AICARFT/IMPCHase bienzyme [PF01808.18]; MGS-like domain [PF02142.22]		sp|Q0IDE8|PUR9_SYNS3 Bifunctional purine biosynthesis protein PurH; Xh	Xh	0
POLA0515-13_bin.34.orig	Colwellia	minimus2_1917	12	12490	13320	1	E														0
POLA0515-13_bin.34.orig	Colwellia	minimus2_1917	13	13398	14687	1	C	K01945	phosphoribosylamine---glycine ligase [EC:6.3.4.13]								Phosphoribosylglycinamide synthetase, ATP-grasp (A) domain [PF01071.19]; Phosphoribosylglycinamide synthetase, N domain [PF02844.15]; Phosphoribosylglycinamide synthetase, C domain [PF02843.16]; Carbamoyl-phosphate synthase L chain, ATP binding domain [PF02786.17]; ATP-grasp domain [PF02655.14]; ATP-grasp domain [PF13535.6]; RimK-like ATP-grasp domain [PF08443.11]; D-ala D-ala ligase C-terminus […				0
POLA0515-13_bin.34.orig	Colwellia	minimus2_1917	14	14772	15512	-1	E														0
POLA0515-13_bin.34.orig	Colwellia	minimus2_1937	1	3	890	-1	C	K01058	phospholipase A1/A2 [EC:3.1.1.32 3.1.1.4]								Phospholipase A1 [PF02253.15]				0
POLA0515-13_bin.34.orig	Colwellia	minimus2_1937	2	925	2478	-1	D										Repeat domain in Vibrio, Colwellia, Bradyrhizobium and Shewanella [PF13517.6]				0
POLA0515-13_bin.34.orig	Colwellia	minimus2_1937	3	2677	3402	-1	D			MER1208095	M10A	MER1208095 - subfamily M10A unassigned peptidases (Colwellia sp. UCD-KL20) [M10.UPA]#M10A#{peptidase unit: 82-213}~source WP_076419475~	FALSE	0.648	171	1.77e-46	Matrixin [PF00413.24]; Dual-action HEIGH metallo-peptidase [PF12388.8]				0
POLA0515-13_bin.34.orig	Colwellia	minimus2_1937	4	3629	4657	-1	D										Zinc-binding dehydrogenase [PF00107.26]; Alcohol dehydrogenase GroES-like domain [PF08240.12]; Zinc-binding dehydrogenase [PF13602.6]				0
POLA0515-13_bin.34.orig	Colwellia	minimus2_1937	5	4678	4791	-1	E														0
POLA0515-13_bin.34.orig	Colwellia	minimus2_1937	6	4793	7936	-1	D										AcrB/AcrD/AcrF family [PF00873.19]; Protein export membrane protein [PF02355.16]				0
POLA0515-13_bin.34.orig	Colwellia	minimus2_1937	7	7939	8178	-1	E														0
POLA0515-13_bin.34.orig	Colwellia	minimus2_1937	8	8183	9439	-1	E														0
POLA0515-13_bin.34.orig	Colwellia	minimus2_1937	9	9436	10701	-1	D			MER0286450	U69	MER0286450 - family U69 unassigned peptidases (Shewanella baltica) [U69.UPW]#U69#{peptidase unit: 2216-2506}~source YP_005271428~	FALSE	0.505	71	2.36e-11	Cadherin-like domain [PF17892.1]; Calx-beta domain [PF03160.14]				0
POLA0515-13_bin.34.orig	Colwellia	minimus2_1940	1	1	234	1	E														0
POLA0515-13_bin.34.orig	Colwellia	minimus2_1940	2	246	812	-1	C	K14060	putative DNA-invertase from lambdoid prophage Rac								Resolvase, N terminal domain [PF00239.21]; Helix-turn-helix domain of resolvase [PF02796.15]		sp|P03015|GIN_BPMU Serine recombinase gin; XhXpXr	Xp;Xr;Xh	0
POLA0515-13_bin.34.orig	Colwellia	minimus2_1940	3	917	1090	1	E														0
POLA0515-13_bin.34.orig	Colwellia	minimus2_1940	4	1173	2174	1	E														0
POLA0515-13_bin.34.orig	Colwellia	minimus2_1940	5	2206	2643	1	E														0
POLA0515-13_bin.34.orig	Colwellia	minimus2_1940	6	2736	3101	1	C	K03530	DNA-binding protein HU-beta								Bacterial DNA-binding protein [PF00216.21]		sp|P0A3H0|DBH_GEOSE DNA-binding protein HU; Xr	Xr	0
POLA0515-13_bin.34.orig	Colwellia	minimus2_1940	7	3188	3418	-1	E														0
POLA0515-13_bin.34.orig	Colwellia	minimus2_1940	8	3442	4011	-1	E														0
POLA0515-13_bin.34.orig	Colwellia	minimus2_1940	9	4035	4358	-1	E														0
POLA0515-13_bin.34.orig	Colwellia	minimus2_1940	10	4378	5700	-1	D										Adenylyl/Guanylyl and SMODS C-terminal sensor domain [PF18134.1]; Second Messenger Oligonucleotide or Dinucleotide Synthetase domain [PF18144.1]				0
POLA0515-13_bin.34.orig	Colwellia	minimus2_1940	11	5697	6842	-1	D										Second Messenger Oligonucleotide or Dinucleotide Synthetase domain [PF18144.1]				0
POLA0515-13_bin.34.orig	Colwellia	minimus2_1940	12	7063	7230	1	E														0
POLA0515-13_bin.34.orig	Colwellia	minimus2_1940	13	7408	8955	1	E														0
POLA0515-13_bin.34.orig	Colwellia	minimus2_1940	14	8966	9709	1	D										IstB-like ATP binding protein [PF01695.17]; Bacterial dnaA protein [PF00308.18]; IstB-like ATP binding N-terminal [PF08483.11]		sp|P0AEF0|DNAC_ECOLI DNA replication protein DnaC; XhXr	Xr;Xh	0
POLA0515-13_bin.34.orig	Colwellia	minimus2_196	1	147	740	1	E														0
POLA0515-13_bin.34.orig	Colwellia	minimus2_196	2	757	2124	1	C	K02224	cobyrinic acid a,c-diamide synthase [EC:6.3.5.9 6.3.5.11]	MER0183725	C26	MER0183725 - family C26 non-peptidase homologues (Cenarchaeum symbiosum) [C26.UNW]#C26#{peptidase unit: 1-423}~source YP_876856~	FALSE	0.331	188	3.14e-49	CobB/CobQ-like glutamine amidotransferase domain [PF07685.14]; AAA domain [PF13500.6]				0
POLA0515-13_bin.34.orig	Colwellia	minimus2_196	3	2184	2786	1	C	K19221	cob(I)alamin adenosyltransferase [EC:2.5.1.17]								ATP:corrinoid adenosyltransferase BtuR/CobO/CobP [PF02572.15]				0
POLA0515-13_bin.34.orig	Colwellia	minimus2_196	4	2847	3479	-1	C	K00799,K01800	glutathione S-transferase [EC:2.5.1.18]; maleylacetoacetate isomerase [EC:5.2.1.2]								Glutathione S-transferase, N-terminal domain [PF02798.20]; Glutathione S-transferase, N-terminal domain [PF13417.6]; Glutathione S-transferase, N-terminal domain [PF13409.6]				0
POLA0515-13_bin.34.orig	Colwellia	minimus2_196	5	3753	4496	-1	D										IstB-like ATP binding protein [PF01695.17]; Bacterial dnaA protein [PF00308.18]; IstB-like ATP binding N-terminal [PF08483.11]		sp|P0AEF0|DNAC_ECOLI DNA replication protein DnaC; XhXr	Xr;Xh	0
POLA0515-13_bin.34.orig	Colwellia	minimus2_196	6	4507	6054	-1	E														0
POLA0515-13_bin.34.orig	Colwellia	minimus2_196	7	6219	6620	1	C	K03734	FAD:protein FMN transferase [EC:2.7.1.180]								ApbE family [PF02424.15]				0
POLA0515-13_bin.34.orig	Colwellia	minimus2_20177	1	211	801	1	E														0
POLA0515-13_bin.34.orig	Colwellia	minimus2_20177	2	962	1777	-1	C	K19307	25S rRNA (uracil2634-N3)-methyltransferase [EC:2.1.1.313]								Domain of unknown function (DUF2431) [PF10354.9]				0
POLA0515-13_bin.34.orig	Colwellia	minimus2_20177	3	1812	2027	1	E														0
POLA0515-13_bin.34.orig	Colwellia	minimus2_20177	4	2943	3215	-1	D										Bacterial Fe(2+) trafficking [PF04362.14]				0
POLA0515-13_bin.34.orig	Colwellia	minimus2_20177	5	3249	4340	-1	C	K03575	A/G-specific adenine glycosylase [EC:3.2.2.31]								HhH-GPD superfamily base excision DNA repair protein [PF00730.25]; NUDIX domain [PF14815.6]; Helix-hairpin-helix motif [PF00633.23]				0
POLA0515-13_bin.34.orig	Colwellia	minimus2_20177	6	4507	4845	1	C	K09923	uncharacterized protein								Protein with unknown function (DUF469) [PF04320.14]				0
POLA0515-13_bin.34.orig	Colwellia	minimus2_20177	7	4968	5696	1	C	K03439	tRNA (guanine-N7-)-methyltransferase [EC:2.1.1.33]								Putative methyltransferase [PF02390.17]				0
POLA0515-13_bin.34.orig	Colwellia	minimus2_20177	8	5746	6084	-1	E														0
POLA0515-13_bin.34.orig	Colwellia	minimus2_20177	9	6156	6842	-1	C	K03648	uracil-DNA glycosylase [EC:3.2.2.27]								Uracil DNA glycosylase superfamily [PF03167.19]		sp|Q91UM2|UNG_VACCA Uracil-DNA glycosylase; Xu	Xu	0
POLA0515-13_bin.34.orig	Colwellia	minimus2_20177	10	6947	8239	-1	C	K01733	threonine synthase [EC:4.2.3.1]								Pyridoxal-phosphate dependent enzyme [PF00291.25]; Threonine synthase N terminus [PF14821.6]				0
POLA0515-13_bin.34.orig	Colwellia	minimus2_20177	11	8339	9301	-1	C	K00872	homoserine kinase [EC:2.7.1.39]												0
POLA0515-13_bin.34.orig	Colwellia	minimus2_20177	12	9301	11757	-1	C	K12524	bifunctional aspartokinase / homoserine dehydrogenase 1 [EC:2.7.2.4 1.1.1.3]								Homoserine dehydrogenase [PF00742.19]; Amino acid kinase family [PF00696.28]; Homoserine dehydrogenase, NAD binding domain [PF03447.16]; ACT domain [PF13840.6]				0
POLA0515-13_bin.34.orig	Colwellia	minimus2_20177	13	13020	13736	-1	C	K07043	uncharacterized protein	MER0452297	M95	MER0452297 - family M95 unassigned peptidases (Arcobacter butzleri) [M95.UPW]#M95#{peptidase unit: 120-192}~source YP_001489853~	FALSE	0.587	83	1.87e-16	Protein of unknown function DUF45 [PF01863.17]				0
POLA0515-13_bin.34.orig	Colwellia	minimus2_20177	14	13771	14202	-1	C	K09918	uncharacterized protein								YebG protein [PF07130.12]				0
POLA0515-13_bin.34.orig	Colwellia	minimus2_20177	15	14533	15921	-1	C	K05591	ATP-dependent RNA helicase DbpA [EC:3.6.4.13]								DEAD/DEAH box helicase [PF00270.29]; Helicase conserved C-terminal domain [PF00271.31]; DbpA RNA binding domain [PF03880.15]; Type III restriction enzyme, res subunit [PF04851.15]		sp|P20703|UVSW_BPT4 ATP-dependent DNA helicase uvsW; Xh	Xh	0
POLA0515-13_bin.34.orig	Colwellia	minimus2_20177	16	16022	16756	-1	D			MER0095776	S33	MER0095776 - family S33 unassigned peptidases (Marinomonas sp. MWYL1) [S33.UPW]#S33#{peptidase unit: 1-211}~source YP_001341225~	FALSE	0.395	149	7.97e-39	Ndr family [PF03096.14]; Serine aminopeptidase, S33 [PF12146.8]				0
POLA0515-13_bin.34.orig	Colwellia	minimus2_20177	17	16920	18557	1	D										Response regulator receiver domain [PF00072.24]				0
POLA0515-13_bin.34.orig	Colwellia	minimus2_20177	18	18725	19393	1	D										FCD domain [PF07729.12]; Bacterial regulatory proteins, gntR family [PF00392.21]				0
POLA0515-13_bin.34.orig	Colwellia	minimus2_20177	19	19795	20103	1	C	K06938	uncharacterized protein								Protein of unknown function (DUF1289) [PF06945.13]				0
POLA0515-13_bin.34.orig	Colwellia	minimus2_20177	20	20390	24196	-1	C	K11527	two-component system, sensor histidine kinase and response regulator [EC:2.7.13.3]								Histidine kinase-, DNA gyrase B-, and HSP90-like ATPase [PF02518.26]; Response regulator receiver domain [PF00072.24]; His Kinase A (phospho-acceptor) domain [PF00512.25]; Hpt domain [PF01627.23]		sp|Q9HUI3|ARUS_PSEAE Sensor histidine kinase AruS; Xh	Xh	0
POLA0515-13_bin.34.orig	Colwellia	minimus2_20177	21	24329	24997	-1	E														0
POLA0515-13_bin.34.orig	Colwellia	minimus2_20177	22	25112	26023	-1	C	K02016,K06858	iron complex transport system substrate-binding protein; vitamin B12 transport system substrate-binding protein								Periplasmic binding protein [PF01497.18]				0
POLA0515-13_bin.34.orig	Colwellia	minimus2_20177	23	26027	26632	-1	C	K19221	cob(I)alamin adenosyltransferase [EC:2.5.1.17]								ATP:corrinoid adenosyltransferase BtuR/CobO/CobP [PF02572.15]				0
POLA0515-13_bin.34.orig	Colwellia	minimus2_20177	24	26645	27325	-1	D										Histidine phosphatase superfamily (branch 1) [PF00300.22]				0
POLA0515-13_bin.34.orig	Colwellia	minimus2_20177	25	27315	28145	-1	C	K02233	adenosylcobinamide-GDP ribazoletransferase [EC:2.7.8.26]								Cobalamin-5-phosphate synthase [PF02654.15]				0
POLA0515-13_bin.34.orig	Colwellia	minimus2_20177	26	28138	29184	-1	C	K00768	nicotinate-nucleotide--dimethylbenzimidazole phosphoribosyltransferase [EC:2.4.2.21]								Phosphoribosyltransferase [PF02277.17]				0
POLA0515-13_bin.34.orig	Colwellia	minimus2_20177	27	29196	30182	-1	C	K02015	iron complex transport system permease protein								FecCD transport family [PF01032.18]				0
POLA0515-13_bin.34.orig	Colwellia	minimus2_20177	28	30179	30991	-1	C	K02013	iron complex transport system ATP-binding protein [EC:7.2.2.-]								ABC transporter [PF00005.27]				0
POLA0515-13_bin.34.orig	Colwellia	minimus2_20177	29	31540	32262	1	D			MER0057820	S33	MER0057820 - family S33 unassigned peptidases (Colwellia psychrerythraea) [S33.UPW]#S33#{peptidase unit: 1-465}~source YP_267472~	FALSE	0.647	278	3.34e-83	alpha/beta hydrolase fold [PF00561.20]				0
POLA0515-13_bin.34.orig	Colwellia	minimus2_2101	1	2	2443	1	C	K03406	methyl-accepting chemotaxis protein	MER0501642	M23B	MER0501642 - subfamily M23B unassigned peptidases (Clostridium saccharobutylicum) [M23.UPB]#M23B#{peptidase unit: 361-556}~source YP_008673405~	FALSE	0.257	75	3.66e-12	Methyl-accepting chemotaxis protein (MCP) signalling domain [PF00015.21]; HAMP domain [PF00672.25]; Cache domain [PF02743.18]				0
POLA0515-13_bin.34.orig	Colwellia	minimus2_2101	2	3785	4669	1	C	K03566	LysR family transcriptional regulator, glycine cleavage system transcriptional activator								Bacterial regulatory helix-turn-helix protein, lysR family [PF00126.27]				0
POLA0515-13_bin.34.orig	Colwellia	minimus2_2101	3	4775	5506	1	C	K18189	translational activator of cytochrome c oxidase 1	MER1153440	M20A	MER1153440 - subfamily M20A non-peptidase homologues (Paraoerskovia marina) [M20.UNA]#M20A#{peptidase unit: 39-214}~source WP_029253489~	FALSE	0.353	94	5.48e-20	Transcriptional regulator [PF01709.20]				0
POLA0515-13_bin.34.orig	Colwellia	minimus2_2101	4	5606	6445	-1	C	K04765	nucleoside triphosphate diphosphatase [EC:3.6.1.9]								MazG nucleotide pyrophosphohydrolase domain [PF03819.17]; Phosphoribosyl-ATP pyrophosphohydrolase [PF01503.17]				0
POLA0515-13_bin.34.orig	Colwellia	minimus2_2101	5	6517	8565	-1	D										Region found in RelA / SpoT proteins [PF04607.17]; HD domain [PF13328.6]; TGS domain [PF02824.21]; ACT domain [PF13291.6]				0
POLA0515-13_bin.34.orig	Colwellia	minimus2_2160	1	3	488	1	E														0
POLA0515-13_bin.34.orig	Colwellia	minimus2_2160	2	823	2976	1	C	K16554	polysaccharide biosynthesis transport protein								AAA domain [PF13614.6]; NUBPL iron-transfer P-loop NTPase [PF10609.9]; Chain length determinant protein [PF02706.15]; Cellulose biosynthesis protein BcsQ [PF06564.12]; CobQ/CobB/MinD/ParA nucleotide binding domain [PF01656.23]; G-rich domain on putative tyrosine kinase [PF13807.6]				0
POLA0515-13_bin.34.orig	Colwellia	minimus2_2160	3	3095	4165	1	C	K00075	UDP-N-acetylmuramate dehydrogenase [EC:1.3.1.98]								UDP-N-acetylenolpyruvoylglucosamine reductase, C-terminal domain [PF02873.16]				0
POLA0515-13_bin.34.orig	Colwellia	minimus2_2160	4	4158	5135	1	C	K03524	BirA family transcriptional regulator, biotin operon repressor / biotin---[acetyl-CoA-carboxylase] ligase [EC:6.3.4.15]								Biotin/lipoate A/B protein ligase family [PF03099.19]; Biotin/lipoate A/B protein ligase family [PF16917.5]; HTH domain [PF08279.12]				0
POLA0515-13_bin.34.orig	Colwellia	minimus2_2160	5	5132	5863	1	C	K03525	type III pantothenate kinase [EC:2.7.1.33]								Type III pantothenate kinase [PF03309.14]				0
POLA0515-13_bin.34.orig	Colwellia	minimus2_2160	6	6478	7689	1	C	K02358	elongation factor Tu								Elongation factor Tu GTP binding domain [PF00009.27]; Elongation factor Tu C-terminal domain [PF03143.17]; Elongation factor Tu domain 2 [PF03144.25]		sp|P15170|ERF3A_HUMAN Eukaryotic peptide chain release factor GTP-binding subunit ERF3A; Xh	Xh	0
POLA0515-13_bin.34.orig	Colwellia	minimus2_2160	7	8112	8345	-1	D										Elongation factor G C-terminus [PF00679.24]				0
POLA0515-13_bin.34.orig	Colwellia	minimus2_219	1	122	1063	1	E												sp|P03015|GIN_BPMU Serine recombinase gin; XhXpXr	Xp;Xr;Xh	0
POLA0515-13_bin.34.orig	Colwellia	minimus2_219	2	1118	1231	-1	E														0
POLA0515-13_bin.34.orig	Colwellia	minimus2_219	3	1218	1397	-1	E														0
POLA0515-13_bin.34.orig	Colwellia	minimus2_219	4	1476	1928	1	C	K01150	deoxyribonuclease I [EC:3.1.21.1]								Endonuclease I [PF04231.13]				0
POLA0515-13_bin.34.orig	Colwellia	minimus2_219	5	2172	2909	1	E														0
POLA0515-13_bin.34.orig	Colwellia	minimus2_219	6	3266	3505	1	E														0
POLA0515-13_bin.34.orig	Colwellia	minimus2_219	7	3739	4137	1	C	K07451	5-methylcytosine-specific restriction enzyme A [EC:3.1.21.-]								HNH endonuclease [PF01844.23]				1
POLA0515-13_bin.34.orig	Colwellia	minimus2_219	8	4138	4323	1	E														0
POLA0515-13_bin.34.orig	Colwellia	minimus2_219	9	4397	4702	1	E														0
POLA0515-13_bin.34.orig	Colwellia	minimus2_219	10	5007	5321	1	E														0
POLA0515-13_bin.34.orig	Colwellia	minimus2_219	11	5380	5670	1	C	K07483	transposase								Transposase [PF01527.20]		sp|Q51647|YISX_BURM1 Insertion element IS401 uncharacterized 12.4 kDa protein; Xu	Xu	0
POLA0515-13_bin.34.orig	Colwellia	minimus2_219	12	5802	6533	1	C	K07497	putative transposase								Integrase core domain [PF00665.26]; Integrase core domain [PF13683.6]; Integrase core domain [PF13333.6]; HTH-like domain [PF13276.6]		sp|P16942|T629_SHISO Transposase for insertion sequence element IS629; Xr	Xr	0
POLA0515-13_bin.34.orig	Colwellia	minimus2_219	13	6523	7245	1	D										Rieske [2Fe-2S] domain [PF00355.26]; Rieske-like [2Fe-2S] domain [PF13806.6]				0
POLA0515-13_bin.34.orig	Colwellia	minimus2_22674	1	231	734	1	D										RDD family [PF06271.12]				0
POLA0515-13_bin.34.orig	Colwellia	minimus2_22674	2	751	1812	-1	C	K11720	lipopolysaccharide export system permease protein								Lipopolysaccharide export system permease LptF/LptG [PF03739.14]				0
POLA0515-13_bin.34.orig	Colwellia	minimus2_22674	3	1812	2963	-1	C	K07091	lipopolysaccharide export system permease protein								Lipopolysaccharide export system permease LptF/LptG [PF03739.14]				0
POLA0515-13_bin.34.orig	Colwellia	minimus2_22674	4	3204	4712	1	C	K01255	leucyl aminopeptidase [EC:3.4.11.1]	MER0230178	M17	MER0230178 - PepA aminopeptidase (Pseudoalteromonas sp. SM9913) [M17.003]#M17#{peptidase unit: 15-496}~source YP_004067735~	TRUE	0.821	817	5.21e-265	Cytosol aminopeptidase family, catalytic domain [PF00883.21]; Cytosol aminopeptidase family, N-terminal domain [PF02789.17]				0
POLA0515-13_bin.34.orig	Colwellia	minimus2_22674	5	4819	5298	1	C	K02339	DNA polymerase III subunit chi [EC:2.7.7.7]								DNA polymerase III chi subunit, HolC [PF04364.13]				0
POLA0515-13_bin.34.orig	Colwellia	minimus2_22674	6	5378	8251	1	C	K01873	valyl-tRNA synthetase [EC:6.1.1.9]								tRNA synthetases class I (I, L, M and V) [PF00133.22]; Anticodon-binding domain of tRNA [PF08264.13]; Valyl tRNA synthetase tRNA binding arm [PF10458.9]; tRNA synthetases class I (M) [PF09334.11]; Leucyl-tRNA synthetase, Domain 2 [PF13603.6]				0
POLA0515-13_bin.34.orig	Colwellia	minimus2_22674	7	8550	8759	1	C	K03704	cold shock protein								'Cold-shock' DNA-binding domain [PF00313.22]		sp|P0A361|CSPA_STRP8 Major cold shock protein; Xh	Xh	0
POLA0515-13_bin.34.orig	Colwellia	minimus2_22674	8	8930	9961	-1	C	K01772	protoporphyrin/coproporphyrin ferrochelatase [EC:4.99.1.1 4.99.1.9]								Ferrochelatase [PF00762.19]				0
POLA0515-13_bin.34.orig	Colwellia	minimus2_22674	9	9982	11277	-1	C	K02200	cytochrome c-type biogenesis protein CcmH								Tetratricopeptide repeat [PF13429.6]; Anaphase-promoting complex, cyclosome, subunit 3 [PF12895.7]				0
POLA0515-13_bin.34.orig	Colwellia	minimus2_22674	10	11282	11767	-1	C	K02200	cytochrome c-type biogenesis protein CcmH								Cytochrome C biogenesis protein [PF03918.14]				0
POLA0515-13_bin.34.orig	Colwellia	minimus2_22674	11	11770	12318	-1	C	K02199	cytochrome c biogenesis protein CcmG, thiol:disulfide interchange protein DsbE								Redoxin [PF08534.10]; AhpC/TSA family [PF00578.21]; Thioredoxin-like [PF13905.6]				0
POLA0515-13_bin.34.orig	Colwellia	minimus2_22674	12	12318	14315	-1	C	K02198	cytochrome c-type biogenesis protein CcmF								Cytochrome c-type biogenesis protein CcmF C-terminal [PF16327.5]; Cytochrome C assembly protein [PF01578.20]				0
POLA0515-13_bin.34.orig	Colwellia	minimus2_22674	13	14682	15335	1	C	K02193	heme exporter protein A [EC:7.6.2.5]								ABC transporter [PF00005.27]				0
POLA0515-13_bin.34.orig	Colwellia	minimus2_22674	14	15372	16076	1	C	K02194	heme exporter protein B								CcmB protein [PF03379.13]				0
POLA0515-13_bin.34.orig	Colwellia	minimus2_22674	15	16078	16824	1	C	K02195	heme exporter protein C								Cytochrome C assembly protein [PF01578.20]				0
POLA0515-13_bin.34.orig	Colwellia	minimus2_22674	16	16824	17072	1	C	K02196	heme exporter protein D								Heme exporter protein D (CcmD) [PF04995.14]				0
POLA0515-13_bin.34.orig	Colwellia	minimus2_22674	17	17056	17577	1	C	K02197	cytochrome c-type biogenesis protein CcmE								CcmE [PF03100.15]				0
POLA0515-13_bin.34.orig	Colwellia	minimus2_25265	1	1	504	1	D										Resolvase, N terminal domain [PF00239.21]				0
POLA0515-13_bin.34.orig	Colwellia	minimus2_25265	2	1060	1221	1	D										YjbR [PF04237.13]				0
POLA0515-13_bin.34.orig	Colwellia	minimus2_25265	3	1410	1877	-1	D										Acetyltransferase (GNAT) family [PF00583.25]; Acetyltransferase (GNAT) domain [PF13420.7]; Acetyltransferase (GNAT) domain [PF13508.7]				0
POLA0515-13_bin.34.orig	Colwellia	minimus2_25265	4	1864	2286	-1	D										Rhodanese-like domain [PF00581.20]				0
POLA0515-13_bin.34.orig	Colwellia	minimus2_25265	5	2492	2782	1	C	K07483	transposase								Transposase [PF01527.20]		sp|Q51647|YISX_BURM1 Insertion element IS401 uncharacterized 12.4 kDa protein; Xu	Xu	0
POLA0515-13_bin.34.orig	Colwellia	minimus2_25265	6	2914	3645	1	C	K07497	putative transposase								Integrase core domain [PF00665.26]; Integrase core domain [PF13683.6]; Integrase core domain [PF13333.6]; HTH-like domain [PF13276.6]		sp|P16942|T629_SHISO Transposase for insertion sequence element IS629; Xr	Xr	0
POLA0515-13_bin.34.orig	Colwellia	minimus2_25265	7	3642	4964	-1	C	K07487	transposase								Transposase domain (DUF772) [PF05598.11]				0
POLA0515-13_bin.34.orig	Colwellia	minimus2_25265	8	5136	5357	-1	E														0
POLA0515-13_bin.34.orig	Colwellia	minimus2_25265	9	5460	5792	-1	E														0
POLA0515-13_bin.34.orig	Colwellia	minimus2_25265	10	5994	7457	-1	E														0
POLA0515-13_bin.34.orig	Colwellia	minimus2_25265	11	7450	7608	-1	E														0
POLA0515-13_bin.34.orig	Colwellia	minimus2_25265	12	7580	8776	-1	C	K05801	DnaJ like chaperone protein								Tellurite resistance protein TerB [PF05099.13]; DnaJ domain [PF00226.31]				0
POLA0515-13_bin.34.orig	Colwellia	minimus2_25265	13	8788	9507	-1	E														0
POLA0515-13_bin.34.orig	Colwellia	minimus2_25265	14	9646	10674	-1	E														0
POLA0515-13_bin.34.orig	Colwellia	minimus2_27254	1	3	8135	1	D			MER0286451	U69	MER0286451 - family U69 unassigned peptidases (Shewanella baltica) [U69.UPW]#U69#{peptidase unit: 3030-3176}~source YP_005271428~	FALSE	0.416	110	5.38e-22	Cadherin-like domain [PF17892.1]; Bacterial Ig domain [PF17963.1]; Bacterial Ig-like domain (group 3) [PF13750.6]; Domain of unknown function (DUF4347) [PF14252.6]; Bacterial cadherin-like domain [PF17803.1]; Bacterial Ig domain [PF17936.1]; Calx-beta domain [PF03160.14]				0
POLA0515-13_bin.34.orig	Colwellia	minimus2_27254	2	8132	8746	1	D										OmpA-like transmembrane domain [PF01389.17]				0
POLA0515-13_bin.34.orig	Colwellia	minimus2_27254	3	8825	10345	-1	E														0
POLA0515-13_bin.34.orig	Colwellia	minimus2_27254	4	10505	10648	1	E														0
POLA0515-13_bin.34.orig	Colwellia	minimus2_27254	5	10729	13500	1	C	K02014	iron complex outermembrane recepter protein								TonB dependent receptor [PF00593.24]; Outer membrane protein beta-barrel family [PF14905.6]; TonB-dependent Receptor Plug Domain [PF07715.15]				0
POLA0515-13_bin.34.orig	Colwellia	minimus2_27254	6	14093	15472	1	C	K05776	molybdate transport system ATP-binding protein								ABC transporter [PF00005.27]; RecF/RecN/SMC N terminal domain [PF02463.19]				0
POLA0515-13_bin.34.orig	Colwellia	minimus2_27254	7	15564	17045	-1	C	K16210	oligogalacturonide transporter								MFS/sugar transport protein [PF13347.6]				0
POLA0515-13_bin.34.orig	Colwellia	minimus2_27254	8	17048	19333	-1	D										Glycosyl hydrolase family 92 [PF07971.12]; Glycosyl hydrolase family 92 N-terminal domain [PF17678.1]	GH92 mannosyl-oligosaccharide alpha-1,2-mannosidase (EC 3.2.1.113); mannosyl-oligosaccharide alpha-1,3-mannosidase (EC 3.2.1.-); mannosyl-oligosaccharide alpha-1,6-mannosidase (EC 3.2.1.-); alpha-mannosidase (EC 3.2.1.24); alpha-1,2-mannosidase (EC 3.2.1.-); alpha-1,3-mannosidase (EC 3.2.1.-); alpha-1,4-mannosidase (EC 3.2.1.-); mannosyl-1-phosphodiester alpha-1,P-mannosidase (EC 3.2.1.-) [GH92]			0
POLA0515-13_bin.34.orig	Colwellia	minimus2_27254	9	19580	20569	-1	D										Oxidoreductase family, NAD-binding Rossmann fold [PF01408.22]; Oxidoreductase family, C-terminal alpha/beta domain [PF02894.17]	GH109 alpha-N-acetylgalactosaminidase (EC 3.2.1.49) [GH109]			0
POLA0515-13_bin.34.orig	Colwellia	minimus2_27254	10	20662	21828	1	C	K10532	heparan-alpha-glucosaminide N-acetyltransferase [EC:2.3.1.78]								Domain of unknown function (DUF5009) [PF16401.5]; Protein of unknown function (DUF1624) [PF07786.12]				0
POLA0515-13_bin.34.orig	Colwellia	minimus2_27254	11	21873	24128	1	C	K01205	alpha-N-acetylglucosaminidase [EC:3.2.1.50]								Alpha-N-acetylglucosaminidase (NAGLU) tim-barrel domain [PF05089.12]; Alpha-N-acetylglucosaminidase (NAGLU) C-terminal domain [PF12972.7]; Alpha-N-acetylglucosaminidase (NAGLU) N-terminal domain [PF12971.7]	GH89 alpha-N-acetylglucosaminidase (EC 3.2.1.50) [GH89]			0
POLA0515-13_bin.34.orig	Colwellia	minimus2_27254	12	24243	24872	-1	C	K07396	putative protein-disulfide isomerase								Thioredoxin [PF13743.6]; DSBA-like thioredoxin domain [PF01323.20]				0
POLA0515-13_bin.34.orig	Colwellia	minimus2_27254	13	24866	25732	-1	E														0
POLA0515-13_bin.34.orig	Colwellia	minimus2_27254	14	25847	26740	1	D										LysR substrate binding domain [PF03466.20]; Bacterial regulatory helix-turn-helix protein, lysR family [PF00126.27]				0
POLA0515-13_bin.34.orig	Colwellia	minimus2_27254	15	26795	27619	-1	D										Trehalose utilisation [PF06283.11]				0
POLA0515-13_bin.34.orig	Colwellia	minimus2_27254	16	27653	29149	-1	C	K00040	fructuronate reductase [EC:1.1.1.57]								Mannitol dehydrogenase C-terminal domain [PF08125.13]; Mannitol dehydrogenase Rossmann domain [PF01232.23]		sp|B2W2N2|M2DH_PYRTR Mannitol 2-dehydrogenase; Xh	Xh	0
POLA0515-13_bin.34.orig	Colwellia	minimus2_27254	17	29769	30797	1	C	K02529	LacI family transcriptional regulator								Periplasmic binding proteins and sugar binding domain of LacI family [PF00532.21]; Periplasmic binding protein-like domain [PF13377.6]; Periplasmic binding protein domain [PF13407.6]; Bacterial regulatory proteins, lacI family [PF00356.21]				0
POLA0515-13_bin.34.orig	Colwellia	minimus2_27254	18	31048	32244	1	C	K01686	mannonate dehydratase [EC:4.2.1.8]								D-mannonate dehydratase (UxuA) [PF03786.13]				0
POLA0515-13_bin.34.orig	Colwellia	minimus2_27254	19	32512	34185	1	C	K03406	methyl-accepting chemotaxis protein	MER0501642	M23B	MER0501642 - subfamily M23B unassigned peptidases (Clostridium saccharobutylicum) [M23.UPB]#M23B#{peptidase unit: 361-556}~source YP_008673405~	FALSE	0.543	70	7.33e-11	Methyl-accepting chemotaxis protein (MCP) signalling domain [PF00015.21]; Single Cache domain 2 [PF17200.4]; Cache domain [PF08269.11]; Cache domain [PF02743.18]				0
POLA0515-13_bin.34.orig	Colwellia	minimus2_27254	20	34607	35335	-1	C	K05799	GntR family transcriptional regulator, transcriptional repressor for pyruvate dehydrogenase complex								FCD domain [PF07729.12]; Bacterial regulatory proteins, gntR family [PF00392.21]				0
POLA0515-13_bin.34.orig	Colwellia	minimus2_27254	21	35581	36549	1	C	K00847	fructokinase [EC:2.7.1.4]								pfkB family carbohydrate kinase [PF00294.24]				0
POLA0515-13_bin.34.orig	Colwellia	minimus2_27254	22	36575	37771	1	D										N-acylglucosamine 2-epimerase (GlcNAc 2-epimerase) [PF07221.11]				0
POLA0515-13_bin.34.orig	Colwellia	minimus2_27254	23	37997	39250	1	C	K02429	MFS transporter, FHS family, L-fucose permease								Major Facilitator Superfamily [PF07690.16]				0
POLA0515-13_bin.34.orig	Colwellia	minimus2_27254	24	39330	41030	1	D										Glycosyl hydrolases family 28 [PF00295.17]; Pectate lyase superfamily protein [PF12708.7]	GH28 polygalacturonase (EC 3.2.1.15); alpha-L-rhamnosidase (EC 3.2.1.40); exo-polygalacturonase (EC 3.2.1.67); exo-polygalacturonosidase (EC 3.2.1.82); rhamnogalacturonase (EC 3.2.1.171); rhamnogalacturonan alpha-1,2-galacturonohydrolase (EC 3.2.1.173); endo-xylogalacturonan hydrolase (EC 3.2.1.-) [GH28]	REFSEQ tailspike; Xu	Xu	0
POLA0515-13_bin.34.orig	Colwellia	minimus2_27254	25	41048	41740	1	E														0
POLA0515-13_bin.34.orig	Colwellia	minimus2_27254	26	41781	42053	-1	E														0
POLA0515-13_bin.34.orig	Colwellia	minimus2_27254	27	42237	43127	-1	C	K03566	LysR family transcriptional regulator, glycine cleavage system transcriptional activator								LysR substrate binding domain [PF03466.20]; Bacterial regulatory helix-turn-helix protein, lysR family [PF00126.27]				0
POLA0515-13_bin.34.orig	Colwellia	minimus2_27264	1	1	759	1	C	K06181	23S rRNA pseudouridine2457 synthase [EC:5.4.99.20]								RNA pseudouridylate synthase [PF00849.22]				0
POLA0515-13_bin.34.orig	Colwellia	minimus2_27264	2	786	1274	1	C	K12152	phosphatase NudJ [EC:3.6.1.-]								NUDIX domain [PF00293.28]		sp|P32271|Y06L_BPT4 Uncharacterized 17.7 kDa protein in e-segB intergenic region; Xu	Xu	0
POLA0515-13_bin.34.orig	Colwellia	minimus2_27264	3	1340	2494	1	C	K00566	tRNA-uridine 2-sulfurtransferase [EC:2.8.1.13]								tRNA methyl transferase [PF03054.16]; Thiamine biosynthesis protein (ThiI) [PF02568.14]; NAD synthase [PF02540.17]; Diphthamide synthase [PF01902.17]; PP-loop family [PF01171.20]; Queuosine biosynthesis protein QueC [PF06508.13]; Asparagine synthase [PF00733.21]				0
POLA0515-13_bin.34.orig	Colwellia	minimus2_27264	4	2533	3150	1	C	K07153	high frequency lysogenization protein								Protein of unknown function (DUF489) [PF04356.12]				0
POLA0515-13_bin.34.orig	Colwellia	minimus2_27264	5	3199	4569	1	C	K01756	adenylosuccinate lyase [EC:4.3.2.2]								Adenylosuccinate lyase C-terminal [PF08328.11]; Lyase [PF00206.20]				0
POLA0515-13_bin.34.orig	Colwellia	minimus2_27264	6	4778	5848	-1	C	K03548	putative permease								AI-2E family transporter [PF01594.16]				0
POLA0515-13_bin.34.orig	Colwellia	minimus2_27264	7	5857	6078	-1	C	K04085	tRNA 2-thiouridine synthesizing protein A [EC:2.8.1.-]								Sulfurtransferase TusA [PF01206.17]				0
POLA0515-13_bin.34.orig	Colwellia	minimus2_27264	8	6585	8036	1	C	K01423	beta-barrel assembly-enhancing protease [EC:3.4.-.-]	MER0889051	M48C	MER0889051 - subfamily M48C unassigned peptidases (Thalassotalea sp. ND16A) [M48.UPC]#M48C#{peptidase unit: 45-263}~source A0A099KEK9~	FALSE	0.734	325	1.52e-95	Peptidase family M48 [PF01435.18]				0
POLA0515-13_bin.34.orig	Colwellia	minimus2_27264	9	8106	8444	1	C	K00537	arsenate reductase (glutaredoxin) [EC:1.20.4.1]								ArsC family [PF03960.15]				0
POLA0515-13_bin.34.orig	Colwellia	minimus2_27264	10	8460	8864	1	D										Predicted membrane protein (DUF2069) [PF09842.9]				0
POLA0515-13_bin.34.orig	Colwellia	minimus2_27264	11	8989	10953	1	E														0
POLA0515-13_bin.34.orig	Colwellia	minimus2_27264	12	11069	11791	-1	C	K10763	DnaA-homolog protein								Bacterial dnaA protein [PF00308.18]; IstB-like ATP binding protein [PF01695.17]				0
POLA0515-13_bin.34.orig	Colwellia	minimus2_27264	13	11788	12885	-1	C	K09938	uncharacterized protein								Uncharacterized protein conserved in bacteria (DUF2066) [PF09839.9]				0
POLA0515-13_bin.34.orig	Colwellia	minimus2_27264	14	13048	14094	1	C	K01933	phosphoribosylformylglycinamidine cyclo-ligase [EC:6.3.3.1]								AIR synthase related protein, N-terminal domain [PF00586.24]; AIR synthase related protein, C-terminal domain [PF02769.22]		sp|Q3AMJ2|PUR5_SYNSC Phosphoribosylformylglycinamidine cyclo-ligase; Xh	Xh	0
POLA0515-13_bin.34.orig	Colwellia	minimus2_27264	15	14101	14745	1	C	K11175	phosphoribosylglycinamide formyltransferase 1 [EC:2.1.2.2]								Formyl transferase [PF00551.19]		sp|P08179|PUR3_ECOLI Phosphoribosylglycinamide formyltransferase; Xh	Xh	0
POLA0515-13_bin.34.orig	Colwellia	minimus2_27264	16	14854	15690	1	D										Protein of unknown function (DUF3108) [PF11306.8]				0
POLA0515-13_bin.34.orig	Colwellia	minimus2_27264	17	15751	16536	-1	D			MER0057847	C44	MER0057847 - family C44 unassigned peptidases (Colwellia psychrerythraea) [C44.UPW]#C44#{peptidase unit: 2-255}~source YP_268986~	TRUE	0.809	419	9.06e-132	Glutamine amidotransferases class-II [PF13230.6]; Glutamine amidotransferase domain [PF13522.6]				0
POLA0515-13_bin.34.orig	Colwellia	minimus2_27290	1	2	94	1	E														0
POLA0515-13_bin.34.orig	Colwellia	minimus2_27290	2	115	1176	1	C	K21023	diguanylate cyclase [EC:2.7.7.65]								EAL domain [PF00563.20]; HlyD membrane-fusion protein of T1SS [PF00529.20]; Diguanylate cyclase, GGDEF domain [PF00990.21]				0
POLA0515-13_bin.34.orig	Colwellia	minimus2_27290	3	1487	1804	-1	C	K09913	purine/pyrimidine-nucleoside phosphorylase [EC:2.4.2.1 2.4.2.2]								Pyrimidine/purine nucleoside phosphorylase [PF06865.11]				0
POLA0515-13_bin.34.orig	Colwellia	minimus2_27290	4	1869	2627	-1	C	K07090	uncharacterized protein												0
POLA0515-13_bin.34.orig	Colwellia	minimus2_27290	5	2769	4247	-1	C	K00053,K00053	ketol-acid reductoisomerase [EC:1.1.1.86]; ketol-acid reductoisomerase [EC:1.1.1.86]								Acetohydroxy acid isomeroreductase, NADPH-binding domain [PF07991.12]; Acetohydroxy acid isomeroreductase, catalytic domain [PF01450.19]				0
POLA0515-13_bin.34.orig	Colwellia	minimus2_27290	6	4491	5366	1	C	K02521	LysR family transcriptional regulator, positive regulator for ilvC								LysR substrate binding domain [PF03466.20]; Bacterial regulatory helix-turn-helix protein, lysR family [PF00126.27]				0
POLA0515-13_bin.34.orig	Colwellia	minimus2_27290	7	5378	7291	-1	C	K21023	diguanylate cyclase [EC:2.7.7.65]								EAL domain [PF00563.20]; Diguanylate cyclase, GGDEF domain [PF00990.21]; HlyD membrane-fusion protein of T1SS [PF00529.20]		sp|Q5PLI4|DGCQ_SALPA Probable diguanylate cyclase DgcQ; Xh	Xh	0
POLA0515-13_bin.34.orig	Colwellia	minimus2_27290	8	7306	8436	-1	D										FIST N domain [PF08495.10]; FIST C domain [PF10442.9]				0
POLA0515-13_bin.34.orig	Colwellia	minimus2_27290	9	8562	10085	-1	C	K07391	magnesium chelatase family protein	MER0246130	S16	MER0246130 - family S16 non-peptidase homologues (Glaciecola sp. 4H-3-7+YE-5) [S16.UNW]#S16#{peptidase unit: 3-410}~source YP_004436403~	TRUE	0.632	509	3.65e-158	Magnesium chelatase, subunit ChlI [PF01078.21]; Subunit ChlI of Mg-chelatase [PF13541.6]; Magnesium chelatase, subunit ChlI C-terminal [PF13335.6]; MCM P-loop domain [PF00493.23]; AAA domain (dynein-related subfamily) [PF07728.14]; Sigma-54 interaction domain [PF00158.26]				0
POLA0515-13_bin.34.orig	Colwellia	minimus2_27290	10	10211	10345	1	E														0
POLA0515-13_bin.34.orig	Colwellia	minimus2_27290	11	10631	12295	1	C	K01652	acetolactate synthase I/II/III large subunit [EC:2.2.1.6]								Thiamine pyrophosphate enzyme, N-terminal TPP binding domain [PF02776.18]; Thiamine pyrophosphate enzyme, central domain [PF00205.22]; Thiamine pyrophosphate enzyme, C-terminal TPP binding domain [PF02775.21]		sp|P09114|ILVB2_TOBAC Acetolactate synthase 2, chloroplastic; Xh	Xh	0
POLA0515-13_bin.34.orig	Colwellia	minimus2_27290	12	12295	12552	1	C	K11258	acetolactate synthase II small subunit [EC:2.2.1.6]								ACT domain [PF13710.6]				0
POLA0515-13_bin.34.orig	Colwellia	minimus2_27290	13	12650	14506	1	C	K01687	dihydroxy-acid dehydratase [EC:4.2.1.9]								Dehydratase family [PF00920.21]				0
POLA0515-13_bin.34.orig	Colwellia	minimus2_27290	14	14506	16062	1	C	K01754	threonine dehydratase [EC:4.3.1.19]								Pyridoxal-phosphate dependent enzyme [PF00291.25]; C-terminal regulatory domain of Threonine dehydratase [PF00585.18]				0
POLA0515-13_bin.34.orig	Colwellia	minimus2_27290	15	16327	18177	1	D			MER0219624	S33	MER0219624 - family S33 non-peptidase homologues (Herbaspirillum seropedicae) [S33.UNW]#S33#{peptidase unit: 25-266}~source YP_003774907~	FALSE	0.306	113	5.2e-24	Zinc-binding dehydrogenase [PF00107.26]; alpha/beta hydrolase fold [PF00561.20]; Alcohol dehydrogenase GroES-like domain [PF08240.12]; Serine aminopeptidase, S33 [PF12146.8]; Zinc-binding dehydrogenase [PF13602.6]; Alpha/beta hydrolase of unknown function (DUF1057) [PF06342.12]				0
POLA0515-13_bin.34.orig	Colwellia	minimus2_27290	16	18184	18900	1	D										short chain dehydrogenase [PF00106.25]; Enoyl-(Acyl carrier protein) reductase [PF13561.6]; NAD(P)H-binding [PF13460.6]		REFSEQ hypothetical protein; Xu	Xu	0
POLA0515-13_bin.34.orig	Colwellia	minimus2_27290	17	18934	19725	1	D										Enoyl-(Acyl carrier protein) reductase [PF13561.6]; short chain dehydrogenase [PF00106.25]; NAD dependent epimerase/dehydratase family [PF01370.21]				0
POLA0515-13_bin.34.orig	Colwellia	minimus2_27290	18	19878	19970	1	E														0
POLA0515-13_bin.34.orig	Colwellia	minimus2_27290	19	20212	20781	1	D										YceI-like domain [PF04264.13]				0
POLA0515-13_bin.34.orig	Colwellia	minimus2_27290	20	20815	21063	-1	C	K09806	uncharacterized protein								Membrane fusogenic activity [PF04380.13]				0
POLA0515-13_bin.34.orig	Colwellia	minimus2_27290	21	21122	22186	-1	C	K07497	putative transposase								Integrase core domain [PF00665.26]; Integrase core domain [PF13683.6]		sp|P16942|T629_SHISO Transposase for insertion sequence element IS629; Xr	Xr	0
POLA0515-13_bin.34.orig	Colwellia	minimus2_27290	22	22162	22659	-1	C	K07483,K07483	transposase; transposase								Transposase [PF01527.20]				0
POLA0515-13_bin.34.orig	Colwellia	minimus2_27290	23	22754	23830	1	D										Methylmalonyl Co-A mutase-associated GTPase MeaB [PF03308.16]; Methylmalonyl-CoA mutase [PF01642.22]				0
POLA0515-13_bin.34.orig	Colwellia	minimus2_27318	1	1	108	1	E														0
POLA0515-13_bin.34.orig	Colwellia	minimus2_27318	2	235	399	1	E														0
POLA0515-13_bin.34.orig	Colwellia	minimus2_27318	3	451	924	1	C	K24138	glutaredoxin/glutathione-dependent peroxiredoxin [EC:1.11.1.25 1.11.1.27]										sp|P44758|PRX5_HAEIN Hybrid peroxiredoxin hyPrx5; Xh	Xh	0
POLA0515-13_bin.34.orig	Colwellia	minimus2_27318	4	1075	1599	1	C	K02217	ferritin [EC:1.16.3.2]								Ferritin-like domain [PF00210.24]				0
POLA0515-13_bin.34.orig	Colwellia	minimus2_27318	5	1704	2888	1	D										HI0933-like protein [PF03486.14]; FAD binding domain [PF00890.24]; Pyridine nucleotide-disulphide oxidoreductase [PF13738.6]; FAD binding domain [PF01494.19]; FAD dependent oxidoreductase [PF01266.24]; FAD dependent oxidoreductase [PF12831.7]				0
POLA0515-13_bin.34.orig	Colwellia	minimus2_27318	6	3194	3769	1	D										OmpA-like transmembrane domain [PF01389.17]				0
POLA0515-13_bin.34.orig	Colwellia	minimus2_27318	7	3869	4915	1	C	K03286	OmpA-OmpF porin, OOP family								OmpA family [PF00691.20]				0
POLA0515-13_bin.34.orig	Colwellia	minimus2_27318	8	5153	6265	1	D										AI-2E family transporter [PF01594.16]				0
POLA0515-13_bin.34.orig	Colwellia	minimus2_27318	9	6442	7524	1	D										Fusaric acid resistance protein-like [PF13515.6]				0
POLA0515-13_bin.34.orig	Colwellia	minimus2_27318	10	7629	8978	1	D										Sigma-54 interaction domain [PF00158.26]; Sigma-54 interaction domain [PF14532.6]; Response regulator receiver domain [PF00072.24]; Bacterial regulatory protein, Fis family [PF02954.19]; AAA domain (dynein-related subfamily) [PF07728.14]				0
POLA0515-13_bin.34.orig	Colwellia	minimus2_27318	11	8992	9207	1	E														0
POLA0515-13_bin.34.orig	Colwellia	minimus2_27318	12	9268	10746	1	D										Histidine kinase-, DNA gyrase B-, and HSP90-like ATPase [PF02518.26]; CHASE3 domain [PF05227.13]; His Kinase A (phospho-acceptor) domain [PF00512.25]				0
POLA0515-13_bin.34.orig	Colwellia	minimus2_27318	13	10756	11208	1	D										Response regulator receiver domain [PF00072.24]				0
POLA0515-13_bin.34.orig	Colwellia	minimus2_27318	14	11241	13271	1	D										Histidine kinase-, DNA gyrase B-, and HSP90-like ATPase [PF02518.26]; Response regulator receiver domain [PF00072.24]; His Kinase A (phospho-acceptor) domain [PF00512.25]		sp|Q9HUI3|ARUS_PSEAE Sensor histidine kinase AruS; Xh	Xh	0
POLA0515-13_bin.34.orig	Colwellia	minimus2_27318	15	13494	13688	1	E														0
POLA0515-13_bin.34.orig	Colwellia	minimus2_27318	16	13715	13891	1	D										Protein of unknown function (DUF1328) [PF07043.13]				0
POLA0515-13_bin.34.orig	Colwellia	minimus2_27318	17	13947	14195	1	E														0
POLA0515-13_bin.34.orig	Colwellia	minimus2_27318	18	14281	14802	-1	C	K03098	apolipoprotein D and lipocalin family protein								Lipocalin-like domain [PF08212.12]		sp|P0A901|BLC_ECOLI Outer membrane lipoprotein Blc; Xh	Xh	0
POLA0515-13_bin.34.orig	Colwellia	minimus2_27318	19	14862	15782	-1	E														0
POLA0515-13_bin.34.orig	Colwellia	minimus2_27318	20	15857	16207	-1	D										Dopa 4,5-dioxygenase family [PF08883.11]				0
POLA0515-13_bin.34.orig	Colwellia	minimus2_27318	21	16386	16631	-1	E														0
POLA0515-13_bin.34.orig	Colwellia	minimus2_27318	22	16633	17049	-1	E														0
POLA0515-13_bin.34.orig	Colwellia	minimus2_27318	23	17066	17389	-1	C	K05594	ElaB protein								Bacterial protein of unknown function (DUF883) [PF05957.13]				0
POLA0515-13_bin.34.orig	Colwellia	minimus2_27318	24	17668	18096	-1	D										Hemerythrin HHE cation binding domain [PF01814.23]				0
POLA0515-13_bin.34.orig	Colwellia	minimus2_27318	25	18619	19722	1	E														0
POLA0515-13_bin.34.orig	Colwellia	minimus2_27318	26	20008	20991	-1	C	K02488	two-component system, cell cycle response regulator [EC:2.7.7.65]								Diguanylate cyclase, GGDEF domain [PF00990.21]; HlyD membrane-fusion protein of T1SS [PF00529.20]		sp|Q5PLI4|DGCQ_SALPA Probable diguanylate cyclase DgcQ; Xh	Xh	0
POLA0515-13_bin.34.orig	Colwellia	minimus2_27318	27	21191	21742	-1	C	K04065,K04065	hyperosmotically inducible periplasmic protein; hyperosmotically inducible periplasmic protein								BON domain [PF04972.17]				0
POLA0515-13_bin.34.orig	Colwellia	minimus2_27318	28	22087	24516	-1	C	K07003	uncharacterized protein								MMPL family [PF03176.15]				0
POLA0515-13_bin.34.orig	Colwellia	minimus2_27318	29	24519	25379	-1	C	K04754	phospholipid-binding lipoprotein MlaA								MlaA lipoprotein [PF04333.13]				0
POLA0515-13_bin.34.orig	Colwellia	minimus2_27318	30	25461	26384	-1	C	K03442	small conductance mechanosensitive channel								Mechanosensitive ion channel [PF00924.18]				0
POLA0515-13_bin.34.orig	Colwellia	minimus2_27318	31	26616	28259	-1	C	K07029	diacylglycerol kinase (ATP) [EC:2.7.1.107]								Dual specificity phosphatase, catalytic domain [PF00782.20]; Diacylglycerol kinase catalytic domain [PF00781.24]; Cyclin-dependent kinase inhibitor 3 (CDKN3) [PF05706.12]				0
POLA0515-13_bin.34.orig	Colwellia	minimus2_27318	32	28561	30114	1	D										Histidine kinase-, DNA gyrase B-, and HSP90-like ATPase [PF02518.26]; His Kinase A (phospho-acceptor) domain [PF00512.25]; PAS fold [PF08448.10]; PAS fold [PF00989.25]; GHKL domain [PF14501.6]; Histidine kinase-like ATPase domain [PF13581.6]				0
POLA0515-13_bin.34.orig	Colwellia	minimus2_27318	33	30122	30340	1	D										Cysteine-rich CWC [PF14375.6]				0
POLA0515-13_bin.34.orig	Colwellia	minimus2_27318	34	30374	31696	-1	D										Domain of unknown function (DUF4832) [PF16116.5]				0
POLA0515-13_bin.34.orig	Colwellia	minimus2_27318	35	31755	32984	-1	C	K11927	ATP-dependent RNA helicase RhlE [EC:3.6.4.13]								DEAD/DEAH box helicase [PF00270.29]; Helicase conserved C-terminal domain [PF00271.31]; Type III restriction enzyme, res subunit [PF04851.15]				0
POLA0515-13_bin.34.orig	Colwellia	minimus2_27318	36	33169	33861	1	D										Prokaryotic cytochrome b561 [PF01292.20]				0
POLA0515-13_bin.34.orig	Colwellia	minimus2_27318	37	34064	34534	-1	D										Cytochrome C' [PF01322.20]				1
POLA0515-13_bin.34.orig	Colwellia	minimus2_27318	38	34644	35015	-1	D										Protein of unknown function (DUF2750) [PF11042.8]				0
POLA0515-13_bin.34.orig	Colwellia	minimus2_27318	39	35046	35567	-1	C	K01073,K10806	acyl-CoA hydrolase [EC:3.1.2.20]; acyl-CoA thioesterase YciA [EC:3.1.2.-]								Thioesterase superfamily [PF03061.22]				0
POLA0515-13_bin.34.orig	Colwellia	minimus2_27318	40	35729	36178	1	C	K09768	uncharacterized protein								Uncharacterized BCR, YaiI/YqxD family COG1671 [PF02639.14]				0
POLA0515-13_bin.34.orig	Colwellia	minimus2_27318	41	36252	37616	-1	C	K11927	ATP-dependent RNA helicase RhlE [EC:3.6.4.13]	MER0295850	C26	MER0295850 - family C26 non-peptidase homologues (Nematostella vectensis) [C26.UNW]#C26#{peptidase unit: 61-329}~source XP_001621066~	FALSE	0.529	65	1.89e-09	DEAD/DEAH box helicase [PF00270.29]; Helicase conserved C-terminal domain [PF00271.31]; Type III restriction enzyme, res subunit [PF04851.15]		sp|P20703|UVSW_BPT4 ATP-dependent DNA helicase uvsW; Xh	Xh	0
POLA0515-13_bin.34.orig	Colwellia	minimus2_27318	42	37808	39460	1	E														0
POLA0515-13_bin.34.orig	Colwellia	minimus2_27426	1	520	1509	1	D										Diguanylate cyclase, GGDEF domain [PF00990.21]; HlyD membrane-fusion protein of T1SS [PF00529.20]		sp|Q5PLI4|DGCQ_SALPA Probable diguanylate cyclase DgcQ; Xh	Xh	0
POLA0515-13_bin.34.orig	Colwellia	minimus2_27426	2	1536	1811	1	C	K06975	uncharacterized protein								GCN5-related N-acetyl-transferase [PF14542.6]				0
POLA0515-13_bin.34.orig	Colwellia	minimus2_27426	3	1833	2771	-1	D										Diguanylate cyclase, GGDEF domain [PF00990.21]; HlyD membrane-fusion protein of T1SS [PF00529.20]; PAS fold [PF12860.7]; PAS fold [PF00989.25]		sp|Q5PLI4|DGCQ_SALPA Probable diguanylate cyclase DgcQ; Xh	Xh	0
POLA0515-13_bin.34.orig	Colwellia	minimus2_27426	4	3081	3197	1	E														0
POLA0515-13_bin.34.orig	Colwellia	minimus2_27426	5	3228	4547	1	D										Aldehyde dehydrogenase family [PF00171.22]				0
POLA0515-13_bin.34.orig	Colwellia	minimus2_27426	6	4741	5073	1	D										SEC-C motif [PF02810.15]				0
POLA0515-13_bin.34.orig	Colwellia	minimus2_27426	7	5176	7101	1	C	K03169	DNA topoisomerase III [EC:5.6.2.1]								DNA topoisomerase [PF01131.20]; Toprim domain [PF01751.22]		sp|Q5UQB5|TOP1P_MIMIV DNA topoisomerase 1 type prokaryotic; XhXs	Xs;Xh	0
POLA0515-13_bin.34.orig	Colwellia	minimus2_27426	8	7280	8524	1	D										HD domain [PF13487.6]				0
POLA0515-13_bin.34.orig	Colwellia	minimus2_27426	9	8690	9013	1	E														0
POLA0515-13_bin.34.orig	Colwellia	minimus2_27453	1	2	703	-1	D										DNA photolyase [PF00875.18]				0
POLA0515-13_bin.34.orig	Colwellia	minimus2_27453	2	1060	2100	1	D										Cyclin M transmembrane N-terminal domain [PF01595.20]				0
POLA0515-13_bin.34.orig	Colwellia	minimus2_27453	3	2281	3264	1	C	K19745	acrylyl-CoA reductase (NADPH) [EC:1.3.1.-]								Alcohol dehydrogenase GroES-like domain [PF08240.12]; Zinc-binding dehydrogenase [PF00107.26]				0
POLA0515-13_bin.34.orig	Colwellia	minimus2_27453	4	3624	5750	1	D			MER0466226	M04	MER0466226 - family M4 non-peptidase homologues (Pseudoalteromonas sp. BSi20495) [M04.UNW]#M04#{peptidase unit: 174-497}~source ZP_09242522~	TRUE	0.694	451	2.93e-135	Thermolysin metallopeptidase, catalytic domain [PF01447.18]; PKD domain [PF00801.20]; Thermolysin metallopeptidase, alpha-helical domain [PF02868.15]				0
POLA0515-13_bin.34.orig	Colwellia	minimus2_27453	5	5798	6712	-1	D										Bacterial regulatory helix-turn-helix protein, lysR family [PF00126.27]				0
POLA0515-13_bin.34.orig	Colwellia	minimus2_27453	6	6808	7545	1	D										NAD(P)H-binding [PF13460.6]				0
POLA0515-13_bin.34.orig	Colwellia	minimus2_27453	7	7621	7977	1	E														0
POLA0515-13_bin.34.orig	Colwellia	minimus2_27453	8	8298	9095	-1	D										Metallo-beta-lactamase superfamily [PF00753.27]				0
POLA0515-13_bin.34.orig	Colwellia	minimus2_27558	1	1	108	-1	E														0
POLA0515-13_bin.34.orig	Colwellia	minimus2_27558	2	668	913	1	E														0
POLA0515-13_bin.34.orig	Colwellia	minimus2_27558	3	945	1523	1	E														0
POLA0515-13_bin.34.orig	Colwellia	minimus2_27558	4	1637	2713	1	D			MER1007674	S12	MER1007674 - family S12 non-peptidase homologues (Asticcacaulis benevestitus) [S12.UNW]#S12#{peptidase unit: 2-140}~source V4NPP2~	FALSE	0.607	167	3.58e-43	Beta-lactamase [PF00144.24]				0
POLA0515-13_bin.34.orig	Colwellia	minimus2_27558	5	2773	3087	1	D										Protein of unknown function (DUF2834) [PF11196.8]				0
POLA0515-13_bin.34.orig	Colwellia	minimus2_27558	6	3339	4391	-1	D										Protein of unknown function (DUF1838) [PF08894.11]				0
POLA0515-13_bin.34.orig	Colwellia	minimus2_27558	7	4505	5308	-1	D			MER0125220	S33	MER0125220 - family S33 unassigned peptidases (Acinetobacter baumannii) [S33.UPW]#S33#{peptidase unit: 1-252}~source ACJ57030~	FALSE	0.283	92	4.54e-19	alpha/beta hydrolase fold [PF00561.20]; Serine aminopeptidase, S33 [PF12146.8]; Alpha/beta hydrolase family [PF12697.7]				0
POLA0515-13_bin.34.orig	Colwellia	minimus2_27558	8	5325	6326	-1	D										N-terminal domain of oxidoreductase [PF16884.5]; Zinc-binding dehydrogenase [PF00107.26]				0
POLA0515-13_bin.34.orig	Colwellia	minimus2_27558	9	6458	7810	-1	C	K18122,K18288	4-hydroxybutyrate CoA-transferase [EC:2.8.3.-]; itaconate CoA-transferase [EC:2.8.3.-]								Acetyl-CoA hydrolase/transferase C-terminal domain [PF13336.6]; Acetyl-CoA hydrolase/transferase N-terminal domain [PF02550.15]				0
POLA0515-13_bin.34.orig	Colwellia	minimus2_27782	1	119	1429	-1	C	K14682	amino-acid N-acetyltransferase [EC:2.3.1.1]								Amino acid kinase family [PF00696.28]				0
POLA0515-13_bin.34.orig	Colwellia	minimus2_27782	2	1462	3408	-1	C	K01755,K14681	argininosuccinate lyase [EC:4.3.2.1]; argininosuccinate lyase / amino-acid N-acetyltransferase [EC:4.3.2.1 2.3.1.1]								Lyase [PF00206.20]; Argininosuccinate lyase C-terminal [PF14698.6]; Acetyltransferase (GNAT) domain [PF13508.7]; Acetyltransferase (GNAT) domain [PF13673.7]; Acetyltransferase (GNAT) domain [PF13420.7]				0
POLA0515-13_bin.34.orig	Colwellia	minimus2_27782	3	3411	4682	-1	C	K01940	argininosuccinate synthase [EC:6.3.4.5]								Arginosuccinate synthase [PF00764.19]				0
POLA0515-13_bin.34.orig	Colwellia	minimus2_27782	4	4926	5846	-1	C	K00611	ornithine carbamoyltransferase [EC:2.1.3.3]								Aspartate/ornithine carbamoyltransferase, Asp/Orn binding domain [PF00185.24]; Aspartate/ornithine carbamoyltransferase, carbamoyl-P binding domain [PF02729.21]		sp|P49077|PYRB_ARATH Aspartate carbamoyltransferase, chloroplastic; Xh	Xh	0
POLA0515-13_bin.34.orig	Colwellia	minimus2_27782	5	5907	6701	-1	C	K00930	acetylglutamate kinase [EC:2.7.2.8]								Amino acid kinase family [PF00696.28]				0
POLA0515-13_bin.34.orig	Colwellia	minimus2_27782	6	6701	7741	-1	C	K00145	N-acetyl-gamma-glutamyl-phosphate reductase [EC:1.2.1.38]								Semialdehyde dehydrogenase, NAD binding domain [PF01118.24]; Semialdehyde dehydrogenase, dimerisation domain [PF02774.18]				0
POLA0515-13_bin.34.orig	Colwellia	minimus2_27782	7	7972	9138	1	C	K01438	acetylornithine deacetylase [EC:3.5.1.16]	MER0847961	M20A	MER0847961 - subfamily M20A unassigned peptidases (Colwellia psychrerythraea) [M20.UPA]#M20A#{peptidase unit: 15-378}~source A0A099KG43~	TRUE	0.795	593	1.87e-189	Peptidase family M20/M25/M40 [PF01546.28]; Peptidase dimerisation domain [PF07687.14]				0
POLA0515-13_bin.34.orig	Colwellia	minimus2_27782	8	9183	10583	-1	E														0
POLA0515-13_bin.34.orig	Colwellia	minimus2_27782	9	11030	12190	-1	D										Cys/Met metabolism PLP-dependent enzyme [PF01053.20]		sp|Q83A83|METC_COXBU Cystathionine beta-lyase; Xh	Xh	0
POLA0515-13_bin.34.orig	Colwellia	minimus2_27782	10	12401	12730	1	C	K03764	MetJ family transcriptional regulator, methionine regulon repressor								Met Apo-repressor, MetJ [PF01340.20]				0
POLA0515-13_bin.34.orig	Colwellia	minimus2_27782	11	12741	13151	-1	E														0
POLA0515-13_bin.34.orig	Colwellia	minimus2_27782	12	13441	14682	-1	C	K00029	malate dehydrogenase (oxaloacetate-decarboxylating)(NADP+) [EC:1.1.1.40]								Malic enzyme, NAD binding domain [PF03949.15]; Malic enzyme, N-terminal domain [PF00390.19]				0
POLA0515-13_bin.34.orig	Colwellia	minimus2_27782	13	15004	16299	-1	C	K01939	adenylosuccinate synthase [EC:6.3.4.4]								Adenylosuccinate synthetase [PF00709.21]		sp|A5UN95|PURA_METS3 Adenylosuccinate synthetase; Xh	Xh	0
POLA0515-13_bin.34.orig	Colwellia	minimus2_27782	14	16482	16667	-1	C	K09937	uncharacterized protein								Uncharacterized protein conserved in bacteria (DUF2065) [PF09838.9]				0
POLA0515-13_bin.34.orig	Colwellia	minimus2_27782	15	16781	17662	-1	C	K04087	modulator of FtsH protease HflC	MER0232444	I87	MER0232444 - HflC (Colwellia psychrerythraea) [I87.001]#I87#{inhibitor unit: 1-288}~source AAZ26414~	TRUE	0.814	483	1.94e-153	SPFH domain / Band 7 family [PF01145.25]		sp|Q9FHM7|HIR4_ARATH Hypersensitive-induced response protein 4; Xh	Xh	0
POLA0515-13_bin.34.orig	Colwellia	minimus2_27782	16	17666	18805	-1	C	K04088	modulator of FtsH protease HflK	MER0794242	I87	MER0794242 - family I87 unassigned peptidase inhibitors (Thalassomonas actiniarum) [I87.UPW]#I87#{inhibitor unit: 65-283}~source A0A0D8CWJ1~	TRUE	0.859	390	1.46e-119	SPFH domain / Band 7 family [PF01145.25]; Bacterial membrane protein N terminal [PF12221.8]		sp|Q9FHM7|HIR4_ARATH Hypersensitive-induced response protein 4; Xh	Xh	0
POLA0515-13_bin.34.orig	Colwellia	minimus2_27782	17	18849	20135	-1	C	K03665	GTPase								GTP-binding GTPase Middle Region [PF16360.5]; GTP-binding GTPase N-terminal [PF13167.6]; 50S ribosome-binding GTPase [PF01926.23]; Ferrous iron transport protein B [PF02421.18]; MnmE helical domain [PF12631.7]; Elongation factor Tu GTP binding domain [PF00009.27]; Ras family [PF00071.22]				0
POLA0515-13_bin.34.orig	Colwellia	minimus2_27782	18	20301	20549	-1	C	K03666	host factor-I protein								Hfq protein [PF17209.3]				0
POLA0515-13_bin.34.orig	Colwellia	minimus2_27782	19	20640	21587	-1	C	K00791	tRNA dimethylallyltransferase [EC:2.5.1.75]								IPP transferase [PF01715.17]; Isopentenyl transferase [PF01745.16]				0
POLA0515-13_bin.34.orig	Colwellia	minimus2_27782	20	21600	23498	-1	C	K03572	DNA mismatch repair protein MutL								DNA mismatch repair protein, C-terminal domain [PF01119.19]; Histidine kinase-, DNA gyrase B-, and HSP90-like ATPase [PF13589.6]; MutL C terminal dimerisation domain [PF08676.11]				0
POLA0515-13_bin.34.orig	Colwellia	minimus2_27782	21	23504	24826	-1	C	K01448	N-acetylmuramoyl-L-alanine amidase [EC:3.5.1.28]								N-acetylmuramoyl-L-alanine amidase [PF01520.18]; AMIN domain [PF11741.8]; LysM domain [PF01476.20]				0
POLA0515-13_bin.34.orig	Colwellia	minimus2_27782	22	24865	25353	-1	C	K06925	tRNA threonylcarbamoyladenosine biosynthesis protein TsaE								Threonylcarbamoyl adenosine biosynthesis protein TsaE [PF02367.17]				0
POLA0515-13_bin.34.orig	Colwellia	minimus2_27782	23	25383	25562	-1	E														0
POLA0515-13_bin.34.orig	Colwellia	minimus2_27782	24	25575	26744	1	C	K18979	epoxyqueuosine reductase [EC:1.17.99.6]								Domain of unknown function (DUF1730) [PF08331.10]; 4Fe-4S double cluster binding domain [PF13484.6]				0
POLA0515-13_bin.34.orig	Colwellia	minimus2_27782	25	26762	27019	-1	C	K06938	uncharacterized protein								Protein of unknown function (DUF1289) [PF06945.13]				0
POLA0515-13_bin.34.orig	Colwellia	minimus2_27782	26	27078	30692	-1	E														0
POLA0515-13_bin.34.orig	Colwellia	minimus2_27782	27	30861	31406	-1	C	K13288	oligoribonuclease [EC:3.1.-.-]								Exonuclease [PF00929.24]		sp|P04536|EXOD_BPT4 Exodeoxyribonuclease; Xu	Xu	0
POLA0515-13_bin.34.orig	Colwellia	minimus2_27782	28	31630	32667	1	C	K06949	ribosome biogenesis GTPase / thiamine phosphate phosphatase [EC:3.6.1.- 3.1.3.100]								RsgA GTPase [PF03193.16]				0
POLA0515-13_bin.34.orig	Colwellia	minimus2_27782	29	32723	33601	1	C	K01613	phosphatidylserine decarboxylase [EC:4.1.1.65]								Phosphatidylserine decarboxylase [PF02666.15]				0
POLA0515-13_bin.34.orig	Colwellia	minimus2_27782	30	33732	34112	1	C	K02171	BlaI family transcriptional regulator, penicillinase repressor								Penicillinase repressor [PF03965.16]				0
POLA0515-13_bin.34.orig	Colwellia	minimus2_27782	31	34138	35988	1	C	K02172,K03832	bla regulator protein blaR1; periplasmic protein TonB	MER0048748	M56	MER0048748 - family M56 unassigned peptidases (Colwellia psychrerythraea) [M56.UPW]#M56#{peptidase unit: 117-309}~source AAZ24612~	FALSE	0.622	237	6.28e-64	BlaR1 peptidase M56 [PF05569.11]; Gram-negative bacterial TonB protein C-terminal [PF03544.14]; Peptidase family M48 [PF01435.18]				0
POLA0515-13_bin.34.orig	Colwellia	minimus2_27782	32	36110	37087	1	C	K01048	lysophospholipase [EC:3.1.1.5]	MER0057864	S33	MER0057864 - family S33 unassigned peptidases (Colwellia psychrerythraea) [S33.UPW]#S33#{peptidase unit: 1-334}~source YP_271033~	FALSE	0.501	296	4.47e-88	Serine aminopeptidase, S33 [PF12146.8]; alpha/beta hydrolase fold [PF00561.20]		sp|O64252|PRXH_BPMD2 Putative non-heme haloperoxidase; Xh	Xh	0
POLA0515-13_bin.34.orig	Colwellia	minimus2_27782	33	37057	37965	-1	C	K13283	ferrous-iron efflux pump FieF								Cation efflux family [PF01545.21]; Dimerisation domain of Zinc Transporter [PF16916.5]				0
POLA0515-13_bin.34.orig	Colwellia	minimus2_27782	34	38168	38632	1	C	K03216	tRNA (cytidine/uridine-2'-O-)-methyltransferase [EC:2.1.1.207]								SpoU rRNA Methylase family [PF00588.19]				0
POLA0515-13_bin.34.orig	Colwellia	minimus2_27782	35	38636	39643	-1	C	K00057	glycerol-3-phosphate dehydrogenase (NAD(P)+) [EC:1.1.1.94]								NAD-dependent glycerol-3-phosphate dehydrogenase C-terminus [PF07479.14]; NAD-dependent glycerol-3-phosphate dehydrogenase N-terminus [PF01210.23]; Ketopantoate reductase PanE/ApbA [PF02558.16]				0
POLA0515-13_bin.34.orig	Colwellia	minimus2_27782	36	39649	40158	-1	C	K03071	preprotein translocase subunit SecB								Preprotein translocase subunit SecB [PF02556.14]				0
POLA0515-13_bin.34.orig	Colwellia	minimus2_27782	37	40234	40488	-1	C	K03676	glutaredoxin 3								Glutaredoxin [PF00462.24]; SH3-binding, glutamic acid-rich protein [PF04908.15]; Glutathione S-transferase, N-terminal domain [PF13417.6]		sp|P68692|GLRX1_VACCW Glutaredoxin-1; XhXs	Xs;Xh	0
POLA0515-13_bin.34.orig	Colwellia	minimus2_27782	38	40504	40947	-1	D										Rhodanese-like domain [PF00581.20]				0
POLA0515-13_bin.34.orig	Colwellia	minimus2_27782	39	40982	41110	-1	E														0
POLA0515-13_bin.34.orig	Colwellia	minimus2_27782	40	41184	42743	1	C	K15633	2,3-bisphosphoglycerate-independent phosphoglycerate mutase [EC:5.4.2.12]								BPG-independent PGAM N-terminus (iPGM_N) [PF06415.13]; Metalloenzyme superfamily [PF01676.18]; Peptidase family M50 [PF02163.22]				0
POLA0515-13_bin.34.orig	Colwellia	minimus2_27782	41	42753	43904	1	C	K22719	murein hydrolase activator	MER0281388	M23B	MER0281388 - subfamily M23B non-peptidase homologues (Glaciecola nitratireducens) [M23.UNB]#M23B#{peptidase unit: 17-382}~source YP_004870647~	FALSE	0.395	237	1.23e-66	Peptidase family M23 [PF01551.22]				0
POLA0515-13_bin.34.orig	Colwellia	minimus2_27782	42	44007	44762	1	C	K09798	uncharacterized protein								Divergent polysaccharide deacetylase [PF04748.13]				0
POLA0515-13_bin.34.orig	Colwellia	minimus2_27782	43	44800	45564	-1	D			MER0048783	S01C	MER0048783 - subfamily S1C unassigned peptidases (Colwellia psychrerythraea) [S01.UPC]#S01C#{peptidase unit: 52-239}~source AAZ28751~	FALSE	0.714	272	4.99e-81	Trypsin-like peptidase domain [PF13365.6]				0
POLA0515-13_bin.34.orig	Colwellia	minimus2_27782	44	45818	46588	1	D										Acetyltransferase (GNAT) domain [PF13444.6]; Autoinducer synthase [PF00765.17]				0
POLA0515-13_bin.34.orig	Colwellia	minimus2_27782	45	46603	48555	1	D										ThiF family [PF00899.21]				0
POLA0515-13_bin.34.orig	Colwellia	minimus2_27782	46	48743	51529	-1	D										Tetratricopeptide repeat [PF13429.6]; Anaphase-promoting complex, cyclosome, subunit 3 [PF12895.7]				0
POLA0515-13_bin.34.orig	Colwellia	minimus2_27782	47	51543	54287	-1	D										Tetratricopeptide repeat [PF13429.6]; Anaphase-promoting complex, cyclosome, subunit 3 [PF12895.7]				0
POLA0515-13_bin.34.orig	Colwellia	minimus2_27782	48	54705	56072	1	D										Transmembrane exosortase (Exosortase_EpsH) [PF09721.10]				0
POLA0515-13_bin.34.orig	Colwellia	minimus2_27782	49	56062	57531	-1	E														0
POLA0515-13_bin.34.orig	Colwellia	minimus2_27782	50	57581	58639	-1	D										Glycosyl transferases group 1 [PF00534.20]; Glycosyl transferases group 1 [PF13692.6]	GT4 sucrose synthase (EC 2.4.1.13); sucrose-phosphate synthase (EC 2.4.1.14); alpha-glucosyltransferase (EC 2.4.1.52); lipopolysaccharide N-acetylglucosaminyltransferase (EC 2.4.1.56); phosphatidylinositol alpha-mannosyltransferase (EC 2.4.1.57); GDP-Man: Man1GlcNAc2-PP-dolichol alpha-1,3-mannosyltransferase (EC 2.4.1.132); GDP-Man: Man3GlcNAc2-PP-dolichol/Man4GlcNAc2-PP-dolichol alpha-1,2-mannos…			0
POLA0515-13_bin.34.orig	Colwellia	minimus2_27782	51	58818	59894	1	E														0
POLA0515-13_bin.34.orig	Colwellia	minimus2_27782	52	59909	61234	1	D										O-Antigen ligase [PF04932.15]				0
POLA0515-13_bin.34.orig	Colwellia	minimus2_27782	53	61258	62451	1	E														0
POLA0515-13_bin.34.orig	Colwellia	minimus2_27782	54	62511	63026	1	C	K00640	serine O-acetyltransferase [EC:2.3.1.30]										REFSEQ serine acetyltransferase; Xu	Xu	0
POLA0515-13_bin.34.orig	Colwellia	minimus2_27782	55	63209	64711	1	D										Polysaccharide biosynthesis protein [PF01943.17]				0
POLA0515-13_bin.34.orig	Colwellia	minimus2_27782	56	64760	65989	-1	D										Glycosyl transferases group 1 [PF00534.20]; Glycosyl transferases group 1 [PF13692.6]; Glycosyl transferase 4-like [PF13477.6]	GT4 sucrose synthase (EC 2.4.1.13); sucrose-phosphate synthase (EC 2.4.1.14); alpha-glucosyltransferase (EC 2.4.1.52); lipopolysaccharide N-acetylglucosaminyltransferase (EC 2.4.1.56); phosphatidylinositol alpha-mannosyltransferase (EC 2.4.1.57); GDP-Man: Man1GlcNAc2-PP-dolichol alpha-1,3-mannosyltransferase (EC 2.4.1.132); GDP-Man: Man3GlcNAc2-PP-dolichol/Man4GlcNAc2-PP-dolichol alpha-1,2-mannos…	sp|Q8QL34|Y335_SIRV1 Uncharacterized glycosyltransferase 335; Xh	Xh	0
POLA0515-13_bin.34.orig	Colwellia	minimus2_27782	57	66351	67700	1	C	K01912	phenylacetate-CoA ligase [EC:6.2.1.30]												0
POLA0515-13_bin.34.orig	Colwellia	minimus2_27782	58	67687	68820	1	C	K16697	teichuronic acid biosynthesis glycosyltransferase TuaC [EC:2.4.-.-]								Glycosyl transferases group 1 [PF00534.20]; Glycosyl transferases group 1 [PF13692.6]; Glycosyltransferase Family 4 [PF13439.6]; Glycosyl transferase 4-like domain [PF13579.6]	GT4 sucrose synthase (EC 2.4.1.13); sucrose-phosphate synthase (EC 2.4.1.14); alpha-glucosyltransferase (EC 2.4.1.52); lipopolysaccharide N-acetylglucosaminyltransferase (EC 2.4.1.56); phosphatidylinositol alpha-mannosyltransferase (EC 2.4.1.57); GDP-Man: Man1GlcNAc2-PP-dolichol alpha-1,3-mannosyltransferase (EC 2.4.1.132); GDP-Man: Man3GlcNAc2-PP-dolichol/Man4GlcNAc2-PP-dolichol alpha-1,2-mannos…			0
POLA0515-13_bin.34.orig	Colwellia	minimus2_27782	59	68869	69507	1	C	K22278	peptidoglycan-N-acetylglucosamine deacetylase [EC:3.5.1.104]								Polysaccharide deacetylase [PF01522.21]	CE4 acetyl xylan esterase (EC 3.1.1.72); chitin deacetylase (EC 3.5.1.41); chitooligosaccharide deacetylase (EC 3.5.1.-); peptidoglycan GlcNAc deacetylase (EC 3.5.1.-); peptidoglycan N-acetylmuramic acid deacetylase (EC 3.5.1.-). [CE4]			0
POLA0515-13_bin.34.orig	Colwellia	minimus2_27782	60	69575	70759	1	D										Glycosyl transferases group 1 [PF00534.20]; Glycosyl transferases group 1 [PF13692.6]	GT4 sucrose synthase (EC 2.4.1.13); sucrose-phosphate synthase (EC 2.4.1.14); alpha-glucosyltransferase (EC 2.4.1.52); lipopolysaccharide N-acetylglucosaminyltransferase (EC 2.4.1.56); phosphatidylinositol alpha-mannosyltransferase (EC 2.4.1.57); GDP-Man: Man1GlcNAc2-PP-dolichol alpha-1,3-mannosyltransferase (EC 2.4.1.132); GDP-Man: Man3GlcNAc2-PP-dolichol/Man4GlcNAc2-PP-dolichol alpha-1,2-mannos…			0
POLA0515-13_bin.34.orig	Colwellia	minimus2_27782	61	70764	71918	1	D										Glycosyltransferase like family 2 [PF13641.6]; Glycosyl transferase family 2 [PF00535.26]; Glycosyl transferase family group 2 [PF13632.6]	GT2 cellulose synthase (EC 2.4.1.12); chitin synthase (EC 2.4.1.16); dolichyl-phosphate beta-D-mannosyltransferase (EC 2.4.1.83); dolichyl-phosphate beta-glucosyltransferase (EC 2.4.1.117); N-acetylglucosaminyltransferase (EC 2.4.1.-); N-acetylgalactosaminyltransferase (EC 2.4.1.-); hyaluronan synthase (EC 2.4.1.212); chitin oligosaccharide synthase (EC 2.4.1.-); beta-1,3-glucan synthase (EC 2.4.…			0
POLA0515-13_bin.34.orig	Colwellia	minimus2_27782	62	71918	73102	1	E														0
POLA0515-13_bin.34.orig	Colwellia	minimus2_27782	63	73106	74119	1	D										Polysaccharide deacetylase [PF01522.21]	CE4 acetyl xylan esterase (EC 3.1.1.72); chitin deacetylase (EC 3.5.1.41); chitooligosaccharide deacetylase (EC 3.5.1.-); peptidoglycan GlcNAc deacetylase (EC 3.5.1.-); peptidoglycan N-acetylmuramic acid deacetylase (EC 3.5.1.-). [CE4]			0
POLA0515-13_bin.34.orig	Colwellia	minimus2_27782	64	74175	75578	-1	D										Bacterial sugar transferase [PF02397.16]				0
POLA0515-13_bin.34.orig	Colwellia	minimus2_27782	65	75718	76431	1	C	K01991	polysaccharide biosynthesis/export protein								Polysaccharide biosynthesis/export protein [PF02563.16]				0
POLA0515-13_bin.34.orig	Colwellia	minimus2_27782	66	76488	78071	1	D										G-rich domain on putative tyrosine kinase [PF13807.6]				0
POLA0515-13_bin.34.orig	Colwellia	minimus2_27782	67	78075	78938	1	C	K00903	protein-tyrosine kinase [EC:2.7.10.2]								AAA domain [PF13614.6]; NUBPL iron-transfer P-loop NTPase [PF10609.9]; Cellulose biosynthesis protein BcsQ [PF06564.12]; CobQ/CobB/MinD/ParA nucleotide binding domain [PF01656.23]				0
POLA0515-13_bin.34.orig	Colwellia	minimus2_27782	68	78901	80478	1	E														0
POLA0515-13_bin.34.orig	Colwellia	minimus2_27782	69	80483	81520	1	C	K02450	general secretion pathway protein A								AAA domain [PF13401.6]; ATPase domain predominantly from Archaea [PF01637.18]		sp|P03763|TARGB_BPMU ATP-dependent target DNA activator B; XhXr	Xr;Xh	0
POLA0515-13_bin.34.orig	Colwellia	minimus2_27782	70	81889	82248	1	E														0
POLA0515-13_bin.34.orig	Colwellia	minimus2_27782	71	82253	82705	-1	E														0
POLA0515-13_bin.34.orig	Colwellia	minimus2_27782	72	82876	83328	1	C	K02199	cytochrome c biogenesis protein CcmG, thiol:disulfide interchange protein DsbE								Redoxin [PF08534.10]; AhpC/TSA family [PF00578.21]; Thioredoxin-like [PF13905.6]; Thioredoxin [PF00085.20]				0
POLA0515-13_bin.34.orig	Colwellia	minimus2_27782	73	83362	83958	-1	D										Fumarylacetoacetate (FAA) hydrolase family [PF01557.18]				0
POLA0515-13_bin.34.orig	Colwellia	minimus2_27782	74	84049	85272	-1	D										MltA specific insert domain [PF03562.17]				0
POLA0515-13_bin.34.orig	Colwellia	minimus2_27782	75	85448	85759	1	C	K05527	BolA family transcriptional regulator, general stress-responsive regulator								BolA-like protein [PF01722.18]				0
POLA0515-13_bin.34.orig	Colwellia	minimus2_27782	76	85769	86767	1	D										Pyridoxal-phosphate dependent enzyme [PF00291.25]				0
POLA0515-13_bin.34.orig	Colwellia	minimus2_27782	77	87005	89935	1	D										Domain of Unknown Function (DUF748) [PF05359.11]				0
POLA0515-13_bin.34.orig	Colwellia	minimus2_27782	78	89987	91024	-1	C	K04033	AraC family transcriptional regulator, ethanolamine operon transcriptional activator								Helix-turn-helix domain [PF12833.7]				0
POLA0515-13_bin.34.orig	Colwellia	minimus2_27782	79	91208	92608	1	C	K03735	ethanolamine ammonia-lyase large subunit [EC:4.3.1.7]								Ethanolamine ammonia lyase large subunit (EutB) [PF06751.11]				0
POLA0515-13_bin.34.orig	Colwellia	minimus2_27782	80	92605	93441	1	C	K03736	ethanolamine ammonia-lyase small subunit [EC:4.3.1.7]								Ethanolamine ammonia-lyase light chain (EutC) [PF05985.11]				0
POLA0515-13_bin.34.orig	Colwellia	minimus2_27782	81	93453	94835	1	C	K16238	ethanolamine permease								Amino acid permease [PF13520.6]; Amino acid permease [PF00324.21]				0
POLA0515-13_bin.34.orig	Colwellia	minimus2_27782	82	94984	95487	-1	D										Winged helix DNA-binding domain [PF13463.6]; MarR family [PF01047.22]; MarR family [PF12802.7]				0
POLA0515-13_bin.34.orig	Colwellia	minimus2_27782	83	95754	96710	1	C	K03863	vanillate monooxygenase ferredoxin subunit								Oxidoreductase FAD-binding domain [PF00970.24]; 2Fe-2S iron-sulfur cluster binding domain [PF00111.27]; Oxidoreductase NAD-binding domain [PF00175.21]; Ferric reductase NAD binding domain [PF08030.12]				0
POLA0515-13_bin.34.orig	Colwellia	minimus2_27782	84	96765	97838	1	C	K03862	vanillate monooxygenase [EC:1.14.13.82]								Rieske [2Fe-2S] domain [PF00355.26]; Rieske-like [2Fe-2S] domain [PF13806.6]				0
POLA0515-13_bin.34.orig	Colwellia	minimus2_27782	85	98249	99112	-1	D										YicC-like family, N-terminal region [PF03755.13]; Domain of unknown function (DUF1732) [PF08340.11]				0
POLA0515-13_bin.34.orig	Colwellia	minimus2_27782	86	99293	99886	-1	D										GMC oxidoreductase [PF05199.13]				0
POLA0515-13_bin.34.orig	Colwellia	minimus2_28120	1	3	1202	-1	D										Diguanylate cyclase, GGDEF domain [PF00990.21]; HlyD membrane-fusion protein of T1SS [PF00529.20]		sp|Q5PLI4|DGCQ_SALPA Probable diguanylate cyclase DgcQ; Xh	Xh	0
POLA0515-13_bin.34.orig	Colwellia	minimus2_28120	2	1199	1990	-1	C	K03424	TatD DNase family protein [EC:3.1.21.-]								TatD related DNase [PF01026.21]				0
POLA0515-13_bin.34.orig	Colwellia	minimus2_28120	3	2082	2840	-1	C	K03118	sec-independent protein translocase protein TatC								Sec-independent protein translocase protein (TatC) [PF00902.18]				0
POLA0515-13_bin.34.orig	Colwellia	minimus2_28120	4	2837	3190	-1	C	K03117	sec-independent protein translocase protein TatB								mttA/Hcf106 family [PF02416.16]				0
POLA0515-13_bin.34.orig	Colwellia	minimus2_28120	5	3193	3429	-1	C	K03116	sec-independent protein translocase protein TatA								mttA/Hcf106 family [PF02416.16]				0
POLA0515-13_bin.34.orig	Colwellia	minimus2_28120	6	3552	4475	1	E														0
POLA0515-13_bin.34.orig	Colwellia	minimus2_28120	7	4491	7103	-1	C	K21023	diguanylate cyclase [EC:2.7.7.65]								EAL domain [PF00563.20]; HlyD membrane-fusion protein of T1SS [PF00529.20]; Diguanylate cyclase, GGDEF domain [PF00990.21]; GAF domain [PF13185.6]; GAF domain [PF13492.6]		sp|Q5PLI4|DGCQ_SALPA Probable diguanylate cyclase DgcQ; Xh	Xh	0
POLA0515-13_bin.34.orig	Colwellia	minimus2_28120	8	7239	8102	-1	C	K03089	RNA polymerase sigma-32 factor										sp|P33658|RPSG_CLOAB RNA polymerase sigma-G factor; Xh	Xh	0
POLA0515-13_bin.34.orig	Colwellia	minimus2_28120	9	8095	8250	-1	E														0
POLA0515-13_bin.34.orig	Colwellia	minimus2_28120	10	8397	9371	-1	C	K09811	cell division transport system permease protein								FtsX extracellular domain [PF18075.1]				0
POLA0515-13_bin.34.orig	Colwellia	minimus2_28120	11	9361	10062	-1	C	K09812	cell division transport system ATP-binding protein								ABC transporter [PF00005.27]; AAA domain, putative AbiEii toxin, Type IV TA system [PF13304.6]				0
POLA0515-13_bin.34.orig	Colwellia	minimus2_28120	12	10081	11340	-1	C	K03110	fused signal recognition particle receptor								SRP54-type protein, GTPase domain [PF00448.22]; SRP54-type protein, helical bundle domain [PF02881.19]; Procyclic acidic repetitive protein (PARP) [PF05887.11]				0
POLA0515-13_bin.34.orig	Colwellia	minimus2_28120	13	11543	12121	1	C	K08316	16S rRNA (guanine966-N2)-methyltransferase [EC:2.1.1.171]								Conserved hypothetical protein 95 [PF03602.15]; S-adenosylmethionine-dependent methyltransferase [PF10672.9]; Methyltransferase small domain [PF05175.14]				0
POLA0515-13_bin.34.orig	Colwellia	minimus2_28120	14	12134	13750	-1	D			MER0057579	S12	MER0057579 - family S12 unassigned peptidases (Colwellia psychrerythraea) [S12.UPW]#S12#{peptidase unit: 33-390}~source YP_266922~	TRUE	0.551	377	2.77e-112	Beta-lactamase [PF00144.24]; Domain of unknown function (DUF3471) [PF11954.8]		REFSEQ minor tail protein; Xu	Xu	0
POLA0515-13_bin.34.orig	Colwellia	minimus2_28120	15	13761	14348	-1	C	K09891	uncharacterized protein								Protein of unknown function (DUF416) [PF04222.12]				0
POLA0515-13_bin.34.orig	Colwellia	minimus2_28120	16	14381	16363	-1	E														0
POLA0515-13_bin.34.orig	Colwellia	minimus2_28120	17	16582	17346	-1	D										SapC [PF07277.11]				0
POLA0515-13_bin.34.orig	Colwellia	minimus2_28120	18	17534	17860	1	E														0
POLA0515-13_bin.34.orig	Colwellia	minimus2_28120	19	18017	18553	1	E														0
POLA0515-13_bin.34.orig	Colwellia	minimus2_28120	20	18633	22010	1	D										alpha-L-rhamnosidase [PF17132.4]; Glycosyl hydrolases family 2, sugar binding domain [PF02837.18]	GH106 alpha-L-rhamnosidase (EC 3.2.1.40); rhamnogalacturonan alpha-L-rhamnohydrolase (EC 3.2.1.174) [GH106]			0
POLA0515-13_bin.34.orig	Colwellia	minimus2_28120	21	22066	22701	1	C	K00799	glutathione S-transferase [EC:2.5.1.18]								Glutathione S-transferase, N-terminal domain [PF02798.20]; Glutathione S-transferase, N-terminal domain [PF13417.6]; Glutathione S-transferase, N-terminal domain [PF13409.6]				0
POLA0515-13_bin.34.orig	Colwellia	minimus2_28120	22	22854	23717	-1	D			MER0043396	S09X	MER0043396 - family S9 non-peptidase homologues (Sphingomonas elodea) [S09.UNW]#S09X#{peptidase unit: 45-245}~source AAG59804~	FALSE	0.558	216	3.17e-61	alpha/beta hydrolase fold [PF07859.13]; Carboxylesterase family [PF00135.28]; Chlorophyllase enzyme [PF12740.7]	CE10 arylesterase (EC 3.1.1.-); carboxyl esterase (EC 3.1.1.3); acetylcholinesterase (EC 3.1.1.7); cholinesterase (EC 3.1.1.8); sterol esterase (EC 3.1.1.13); brefeldin A esterase (EC 3.1.1.-). [CE10]			0
POLA0515-13_bin.34.orig	Colwellia	minimus2_28120	23	23780	24607	-1	C	K16164	acylpyruvate hydrolase [EC:3.7.1.5]								Fumarylacetoacetate (FAA) hydrolase family [PF01557.18]				0
POLA0515-13_bin.34.orig	Colwellia	minimus2_28120	24	24629	25516	-1	C	K10621	2,3-dihydroxy-p-cumate/2,3-dihydroxybenzoate 3,4-dioxygenase [EC:1.13.11.- 1.13.11.14]								Glyoxalase/Bleomycin resistance protein/Dioxygenase superfamily [PF00903.25]				0
POLA0515-13_bin.34.orig	Colwellia	minimus2_28120	25	25518	25940	-1	C	K11477	glc operon protein GlcG								Haem-degrading [PF03928.14]				0
POLA0515-13_bin.34.orig	Colwellia	minimus2_28120	26	25937	27508	-1	C	K05712	3-(3-hydroxy-phenyl)propionate hydroxylase [EC:1.14.13.127]								FAD binding domain [PF01494.19]				0
POLA0515-13_bin.34.orig	Colwellia	minimus2_28120	27	27521	28762	-1	D			MER0071215	M38	MER0071215 - family M38 non-peptidase homologues (Burkholderia cenocepacia) [M38.UNW]#M38#{peptidase unit: 8-405}~source ABK06920~	TRUE	0.66	522	1.62e-164	Amidohydrolase family [PF01979.20]; Amidohydrolase family [PF07969.11]				0
POLA0515-13_bin.34.orig	Colwellia	minimus2_28120	28	28859	29758	-1	D										Bacterial regulatory helix-turn-helix protein, lysR family [PF00126.27]				0
POLA0515-13_bin.34.orig	Colwellia	minimus2_28120	29	30094	31695	1	D			MER0234543	I39	MER0234543 - family I39 unassigned peptidase inhibitors (Pseudoxanthomonas suwonensis) [I39.UPW]#I39#{inhibitor unit: 35-175}~source YP_004145827~	FALSE	0.288	62	1.79e-08	TonB-dependent Receptor Plug Domain [PF07715.15]				0
POLA0515-13_bin.34.orig	Colwellia	minimus2_2850	1	560	1264	-1	D										RNA pseudouridylate synthase [PF00849.22]				0
POLA0515-13_bin.34.orig	Colwellia	minimus2_2850	2	1475	2455	1	D										Methylenetetrahydrofolate reductase [PF02219.17]				0
POLA0515-13_bin.34.orig	Colwellia	minimus2_2850	3	2480	3160	1	C	K07396	putative protein-disulfide isomerase								Thioredoxin [PF13743.6]; DSBA-like thioredoxin domain [PF01323.20]				0
POLA0515-13_bin.34.orig	Colwellia	minimus2_2850	4	3204	3395	1	E														0
POLA0515-13_bin.34.orig	Colwellia	minimus2_2850	5	3495	3839	-1	D										HNH endonuclease [PF01844.23]				1
POLA0515-13_bin.34.orig	Colwellia	minimus2_2850	6	3940	5589	-1	C	K00311	electron-transferring-flavoprotein dehydrogenase [EC:1.5.5.1]								Electron transfer flavoprotein-ubiquinone oxidoreductase, 4Fe-4S [PF05187.13]; Thi4 family [PF01946.17]; FAD binding domain [PF01494.19]; FAD binding domain [PF00890.24]; FAD dependent oxidoreductase [PF01266.24]				0
POLA0515-13_bin.34.orig	Colwellia	minimus2_2850	7	5910	6662	1	C	K03521	electron transfer flavoprotein beta subunit								Electron transfer flavoprotein domain [PF01012.21]				0
POLA0515-13_bin.34.orig	Colwellia	minimus2_2850	8	6659	7585	1	C	K03522	electron transfer flavoprotein alpha subunit								Electron transfer flavoprotein FAD-binding domain [PF00766.19]; Electron transfer flavoprotein domain [PF01012.21]				0
POLA0515-13_bin.34.orig	Colwellia	minimus2_2850	9	7729	8055	1	C	K03113	translation initiation factor 1								Translation initiation factor SUI1 [PF01253.22]				0
POLA0515-13_bin.34.orig	Colwellia	minimus2_2850	10	8089	8886	1	D										Response regulator receiver domain [PF00072.24]				0
POLA0515-13_bin.34.orig	Colwellia	minimus2_2850	11	8955	9377	-1	D										HIT domain [PF01230.23]				0
POLA0515-13_bin.34.orig	Colwellia	minimus2_2850	12	9388	10320	-1	C	K14540	ribosome biogenesis GTPase A								50S ribosome-binding GTPase [PF01926.23]; RsgA GTPase [PF03193.16]; Ferrous iron transport protein B [PF02421.18]; MnmE helical domain [PF12631.7]				0
POLA0515-13_bin.34.orig	Colwellia	minimus2_3687	1	37	198	-1	D										Proteolipid membrane potential modulator [PF01679.17]				0
POLA0515-13_bin.34.orig	Colwellia	minimus2_3687	2	500	1747	1	D										Protein of unknown function (DUF3754) [PF12576.8]				0
POLA0515-13_bin.34.orig	Colwellia	minimus2_3687	3	1829	2686	1	C	K05555	cyclase [EC:4.-.-.-]								Metallo-beta-lactamase superfamily [PF00753.27]				0
POLA0515-13_bin.34.orig	Colwellia	minimus2_3687	4	2744	4162	1	E														0
POLA0515-13_bin.34.orig	Colwellia	minimus2_3687	5	4600	6309	1	C	K02014	iron complex outermembrane recepter protein	MER0182283	I39	MER0182283 - family I39 unassigned peptidase inhibitors (Desulfovibrio magneticus) [I39.UPW]#I39#{inhibitor unit: 32-163}~source BAH76254~	FALSE	0.376	89	1.15e-16	TonB-dependent Receptor Plug Domain [PF07715.15]; TonB dependent receptor [PF00593.24]				0
POLA0515-13_bin.34.orig	Colwellia	minimus2_3745	1	1	462	-1	D										PQQ-like domain [PF13360.6]; PQQ enzyme repeat [PF01011.21]				0
POLA0515-13_bin.34.orig	Colwellia	minimus2_3745	2	594	1229	-1	D										Tetratricopeptide repeat-like domain [PF09976.9]				0
POLA0515-13_bin.34.orig	Colwellia	minimus2_3745	3	1239	2483	-1	C	K01892	histidyl-tRNA synthetase [EC:6.1.1.21]								Histidyl-tRNA synthetase [PF13393.6]; Anticodon binding domain [PF03129.20]				0
POLA0515-13_bin.34.orig	Colwellia	minimus2_3745	4	2624	3742	-1	C	K03526	(E)-4-hydroxy-3-methylbut-2-enyl-diphosphate synthase [EC:1.17.7.1 1.17.7.3]								GcpE protein [PF04551.14]				0
POLA0515-13_bin.34.orig	Colwellia	minimus2_3745	5	3774	4685	-1	C	K15539	cytoskeleton protein RodZ								Domain of unknown function (DUF4115) [PF13464.6]; Helix-turn-helix domain [PF13413.6]				0
POLA0515-13_bin.34.orig	Colwellia	minimus2_3745	6	4699	6012	-1	C	K02656	type IV pilus assembly protein PilF								Tetratricopeptide repeat [PF13429.6]; LysM domain [PF01476.20]; Anaphase-promoting complex, cyclosome, subunit 3 [PF12895.7]				0
POLA0515-13_bin.34.orig	Colwellia	minimus2_3745	7	6066	7223	-1	C	K06941	23S rRNA (adenine2503-C2)-methyltransferase [EC:2.1.1.192]								Radical SAM superfamily [PF04055.21]		sp|Q5UP06|YR756_MIMIV Uncharacterized protein R756; Xh	Xh	0
POLA0515-13_bin.34.orig	Colwellia	minimus2_3745	8	7482	7913	-1	C	K00940	nucleoside-diphosphate kinase [EC:2.7.4.6]								Nucleoside diphosphate kinase [PF00334.19]		sp|P9WJH7|NDK_MYCTU Nucleoside diphosphate kinase; XhXr	Xr;Xh	0
POLA0515-13_bin.34.orig	Colwellia	minimus2_3745	9	8108	8578	-1	C	K03402	transcriptional regulator of arginine metabolism								Arginine repressor, C-terminal domain [PF02863.18]; Arginine repressor, DNA binding domain [PF01316.21]				0
POLA0515-13_bin.34.orig	Colwellia	minimus2_3745	10	8916	10982	1	D										TonB dependent receptor [PF00593.24]				0
POLA0515-13_bin.34.orig	Colwellia	minimus2_3745	11	11234	12082	1	C	K07274	MipA family protein								MltA-interacting protein MipA [PF06629.12]				0
POLA0515-13_bin.34.orig	Colwellia	minimus2_3745	12	12072	12485	1	D										Protein of unknown function (DUF3019) [PF11456.8]				0
POLA0515-13_bin.34.orig	Colwellia	minimus2_3745	13	12495	13202	1	D										Response regulator receiver domain [PF00072.24]; Transcriptional regulatory protein, C terminal [PF00486.28]				0
POLA0515-13_bin.34.orig	Colwellia	minimus2_3745	14	13202	14500	1	D										Histidine kinase-, DNA gyrase B-, and HSP90-like ATPase [PF02518.26]				0
POLA0515-13_bin.34.orig	Colwellia	minimus2_3745	15	14609	15232	1	C	K03088	RNA polymerase sigma-70 factor, ECF subfamily								Sigma-70 region 2 [PF04542.14]; Sigma-70, region 4 [PF04545.16]; Sigma-70, region 4 [PF08281.12]; ECF sigma factor [PF07638.11]				0
POLA0515-13_bin.34.orig	Colwellia	minimus2_3745	16	15229	15918	1	C	K07167	putative transcriptional regulator								ChrR Cupin-like domain [PF12973.7]				0
POLA0515-13_bin.34.orig	Colwellia	minimus2_3745	17	16029	16982	1	D										Protein of unknown function (DUF1722) [PF08349.11]; Protein of unknown function (DUF523) [PF04463.12]				0
POLA0515-13_bin.34.orig	Colwellia	minimus2_3745	18	17048	18346	-1	C	K03406	methyl-accepting chemotaxis protein	MER0501642	M23B	MER0501642 - subfamily M23B unassigned peptidases (Clostridium saccharobutylicum) [M23.UPB]#M23B#{peptidase unit: 361-556}~source YP_008673405~	FALSE	0.307	78	1.54e-13	Methyl-accepting chemotaxis protein (MCP) signalling domain [PF00015.21]; PAS domain [PF13426.7]; Cache domain [PF02743.18]; PAS fold [PF08448.10]; PAS fold [PF00989.25]				0
POLA0515-13_bin.34.orig	Colwellia	minimus2_3745	19	18609	20012	1	C	K01669	deoxyribodipyrimidine photo-lyase [EC:4.1.99.3]								FAD binding domain of DNA photolyase [PF03441.14]; DNA photolyase [PF00875.18]; Protein of unknown function (DUF2867) [PF11066.8]		sp|P00914|PHR_ECOLI Deoxyribodipyrimidine photo-lyase; Xh	Xh	0
POLA0515-13_bin.34.orig	Colwellia	minimus2_3745	20	20225	20689	1	D										SnoaL-like domain [PF12680.7]; SnoaL-like polyketide cyclase [PF07366.12]				0
POLA0515-13_bin.34.orig	Colwellia	minimus2_3745	21	20686	21414	1	D										short chain dehydrogenase [PF00106.25]; Enoyl-(Acyl carrier protein) reductase [PF13561.6]; NAD dependent epimerase/dehydratase family [PF01370.21]				0
POLA0515-13_bin.34.orig	Colwellia	minimus2_3745	22	21419	22690	1	C	K06954	uncharacterized protein								Flavin containing amine oxidoreductase [PF01593.24]; NAD(P)-binding Rossmann-like domain [PF13450.6]; Flavin-binding monooxygenase-like [PF00743.19]; FAD dependent oxidoreductase [PF01266.24]; Thi4 family [PF01946.17]; HI0933-like protein [PF03486.14]				0
POLA0515-13_bin.34.orig	Colwellia	minimus2_3745	23	22693	23454	1	C	K09701	uncharacterized protein								Protein of unknown function (DUF1365) [PF07103.11]				0
POLA0515-13_bin.34.orig	Colwellia	minimus2_3745	24	23469	24746	1	C	K00574	cyclopropane-fatty-acyl-phospholipid synthase [EC:2.1.1.79]								Mycolic acid cyclopropane synthetase [PF02353.20]; Methyltransferase domain [PF13489.6]; Methyltransferase domain [PF08241.12]				0
POLA0515-13_bin.34.orig	Colwellia	minimus2_3745	25	24724	25224	1	D										Protein of unknown function (DUF2878) [PF11086.8]				0
POLA0515-13_bin.34.orig	Colwellia	minimus2_3745	26	25282	25902	1	D										Chalcone isomerase-like [PF16036.5]				0
POLA0515-13_bin.34.orig	Colwellia	minimus2_3745	27	25939	26505	1	D										Protein of unknown function (DUF3833) [PF12915.7]				0
POLA0515-13_bin.34.orig	Colwellia	minimus2_3745	28	26630	28264	1	D										FecR protein [PF04773.13]				0
POLA0515-13_bin.34.orig	Colwellia	minimus2_3745	29	28261	30732	1	C	K21023	diguanylate cyclase [EC:2.7.7.65]								EAL domain [PF00563.20]; CHASE2 domain [PF05226.11]; Diguanylate cyclase, GGDEF domain [PF00990.21]; HlyD membrane-fusion protein of T1SS [PF00529.20]		sp|Q5PLI4|DGCQ_SALPA Probable diguanylate cyclase DgcQ; Xh	Xh	0
POLA0515-13_bin.34.orig	Colwellia	minimus2_3745	30	31641	32534	-1	C	K17737	LysR family transcriptional regulator, carnitine catabolism transcriptional activator								LysR substrate binding domain [PF03466.20]; Bacterial regulatory helix-turn-helix protein, lysR family [PF00126.27]				0
POLA0515-13_bin.34.orig	Colwellia	minimus2_3745	31	32972	33604	1	C	K00799,K01800	glutathione S-transferase [EC:2.5.1.18]; maleylacetoacetate isomerase [EC:5.2.1.2]								Glutathione S-transferase, N-terminal domain [PF02798.20]; Glutathione S-transferase, N-terminal domain [PF13417.6]; Glutathione S-transferase, N-terminal domain [PF13409.6]				0
POLA0515-13_bin.34.orig	Colwellia	minimus2_3745	32	33665	34267	-1	C	K19221	cob(I)alamin adenosyltransferase [EC:2.5.1.17]								ATP:corrinoid adenosyltransferase BtuR/CobO/CobP [PF02572.15]				0
POLA0515-13_bin.34.orig	Colwellia	minimus2_3745	33	34327	35694	-1	C	K02224	cobyrinic acid a,c-diamide synthase [EC:6.3.5.9 6.3.5.11]	MER0183725	C26	MER0183725 - family C26 non-peptidase homologues (Cenarchaeum symbiosum) [C26.UNW]#C26#{peptidase unit: 1-423}~source YP_876856~	FALSE	0.331	188	3.14e-49	CobB/CobQ-like glutamine amidotransferase domain [PF07685.14]; AAA domain [PF13500.6]				0
POLA0515-13_bin.34.orig	Colwellia	minimus2_3745	34	35711	36304	-1	E														0
POLA0515-13_bin.34.orig	Colwellia	minimus2_3745	35	36762	36869	1	E														0
POLA0515-13_bin.34.orig	Colwellia	minimus2_3745	36	36835	37413	1	D										Histidine phosphatase superfamily (branch 1) [PF00300.22]				0
POLA0515-13_bin.34.orig	Colwellia	minimus2_3745	37	37516	38547	1	C	K02227	adenosylcobinamide-phosphate synthase [EC:6.3.1.10]								CobD/Cbib protein [PF03186.13]				0
POLA0515-13_bin.34.orig	Colwellia	minimus2_3745	38	38570	39610	1	C	K02225	cobalamin biosynthetic protein CobC								Aminotransferase class I and II [PF00155.21]				0
POLA0515-13_bin.34.orig	Colwellia	minimus2_3745	39	39916	41040	-1	E														0
POLA0515-13_bin.34.orig	Colwellia	minimus2_3745	40	41162	41845	-1	E														0
POLA0515-13_bin.34.orig	Colwellia	minimus2_3745	41	41989	42720	-1	C	K07497	putative transposase								Integrase core domain [PF00665.26]; Integrase core domain [PF13683.6]; Integrase core domain [PF13333.6]; HTH-like domain [PF13276.6]		sp|P16942|T629_SHISO Transposase for insertion sequence element IS629; Xr	Xr	0
POLA0515-13_bin.34.orig	Colwellia	minimus2_3745	42	42852	43142	-1	C	K07483	transposase								Transposase [PF01527.20]		sp|Q51647|YISX_BURM1 Insertion element IS401 uncharacterized 12.4 kDa protein; Xu	Xu	0
POLA0515-13_bin.34.orig	Colwellia	minimus2_3745	43	43355	44353	1	C	K03147	phosphomethylpyrimidine synthase [EC:4.1.99.17]								Radical SAM ThiC family [PF01964.18]				0
POLA0515-13_bin.34.orig	Colwellia	minimus2_37950	1	11	2473	-1	C	K00688	glycogen phosphorylase [EC:2.4.1.1]								Carbohydrate phosphorylase [PF00343.20]	GT35 glycogen or starch phosphorylase (EC 2.4.1.1). [GT35]			0
POLA0515-13_bin.34.orig	Colwellia	minimus2_37950	2	2492	4570	-1	C	K01214	isoamylase [EC:3.2.1.68]								Alpha amylase, catalytic domain [PF00128.24]; Carbohydrate-binding module 48 (Isoamylase N-terminal domain) [PF02922.18]	GH13 alpha-amylase (EC 3.2.1.1); pullulanase (EC 3.2.1.41); cyclomaltodextrin glucanotransferase (EC 2.4.1.19); cyclomaltodextrinase (EC 3.2.1.54); trehalose-6-phosphate hydrolase (EC 3.2.1.93); oligo-alpha-glucosidase (EC 3.2.1.10); maltogenic amylase (EC 3.2.1.133); neopullulanase (EC 3.2.1.135); alpha-glucosidase (EC 3.2.1.20); maltotetraose-forming alpha-amylase (EC 3.2.1.60); isoamylase (EC …			0
POLA0515-13_bin.34.orig	Colwellia	minimus2_37950	3	4900	5196	-1	D										Glycogen recognition site of AMP-activated protein kinase [PF16561.5]				0
POLA0515-13_bin.34.orig	Colwellia	minimus2_37950	4	5534	6577	-1	C	K04774	serine protease SohB [EC:3.4.21.-]	MER1066471	S49A	MER1066471 - subfamily S49A unassigned non-peptidase homologues (Vibrio sp. 16) [S49.UNA]#S49A#{peptidase unit: 24-325}~source B8K9K4~	TRUE	0.643	375	5.89e-115	Peptidase family S49 N-terminal [PF08496.10]; Peptidase family S49 [PF01343.18]		sp|P03711|SCAF_LAMBD Capsid assembly protease C; XhXs	Xs;Xh	0
POLA0515-13_bin.34.orig	Colwellia	minimus2_37950	5	6747	9125	-1	D										Bacterial virulence factor lipase N-terminal [PF12262.8]				0
POLA0515-13_bin.34.orig	Colwellia	minimus2_37950	6	9365	10102	1	D										Enoyl-(Acyl carrier protein) reductase [PF13561.6]; short chain dehydrogenase [PF00106.25]		sp|Q5UQM3|YR419_MIMIV Uncharacterized short-chain type dehydrogenase/reductase R419; Xh	Xh	0
POLA0515-13_bin.34.orig	Colwellia	minimus2_37950	7	10153	11124	-1	D										Diguanylate cyclase, GGDEF domain [PF00990.21]; HlyD membrane-fusion protein of T1SS [PF00529.20]		sp|Q5PLI4|DGCQ_SALPA Probable diguanylate cyclase DgcQ; Xh	Xh	0
POLA0515-13_bin.34.orig	Colwellia	minimus2_37950	8	11356	13011	-1	C	K01897	long-chain acyl-CoA synthetase [EC:6.2.1.3]								AMP-binding enzyme [PF00501.28]; AMP-binding enzyme C-terminal domain [PF13193.6]				0
POLA0515-13_bin.34.orig	Colwellia	minimus2_37950	9	13182	14072	-1	D			MER0057830	S33	MER0057830 - family S33 unassigned peptidases (Colwellia psychrerythraea) [S33.UPW]#S33#{peptidase unit: 26-293}~source YP_267930~	FALSE	0.478	230	7.78e-66	alpha/beta hydrolase fold [PF00561.20]; Serine aminopeptidase, S33 [PF12146.8]; Alpha/beta hydrolase family [PF12697.7]; Alpha/beta hydrolase of unknown function (DUF1057) [PF06342.12]; Chlorophyllase enzyme [PF12740.7]; Lipase [PF00151.19]; Prolyl oligopeptidase family [PF00326.21]		sp|O64252|PRXH_BPMD2 Putative non-heme haloperoxidase; Xh	Xh	0
POLA0515-13_bin.34.orig	Colwellia	minimus2_37950	10	14089	14691	-1	C	K07285	outer membrane lipoprotein								Outer membrane lipoprotein Slp family [PF03843.13]				0
POLA0515-13_bin.34.orig	Colwellia	minimus2_37950	11	14761	15417	-1	D										Peptidase M50B-like [PF13398.6]				0
POLA0515-13_bin.34.orig	Colwellia	minimus2_37950	12	15410	15829	-1	E														0
POLA0515-13_bin.34.orig	Colwellia	minimus2_37950	13	15922	16638	-1	C	K14742	tRNA threonylcarbamoyladenosine biosynthesis protein TsaB								Glycoprotease family [PF00814.25]				0
POLA0515-13_bin.34.orig	Colwellia	minimus2_37950	14	16696	18645	-1	C	K03722	ATP-dependent DNA helicase DinG [EC:3.6.4.12]								Helicase C-terminal domain [PF13307.6]; DEAD_2 [PF06733.15]; DEAD/DEAH box helicase [PF00270.29]; Type III restriction enzyme, res subunit [PF04851.15]		sp|Q4JC68|XPD_SULAC ATP-dependent DNA helicase Saci_0192; Xh	Xh	0
POLA0515-13_bin.34.orig	Colwellia	minimus2_37950	15	19123	20022	1	C	K00765	ATP phosphoribosyltransferase [EC:2.4.2.17]								ATP phosphoribosyltransferase [PF01634.18]; HisG, C-terminal domain [PF08029.11]				0
POLA0515-13_bin.34.orig	Colwellia	minimus2_37950	16	20026	21342	1	C	K00013	histidinol dehydrogenase [EC:1.1.1.23]								Histidinol dehydrogenase [PF00815.20]				0
POLA0515-13_bin.34.orig	Colwellia	minimus2_37950	17	21346	22500	1	C	K00817	histidinol-phosphate aminotransferase [EC:2.6.1.9]								Aminotransferase class I and II [PF00155.21]				0
POLA0515-13_bin.34.orig	Colwellia	minimus2_37950	18	22502	23572	1	C	K01089	imidazoleglycerol-phosphate dehydratase / histidinol-phosphatase [EC:4.2.1.19 3.1.3.15]								Imidazoleglycerol-phosphate dehydratase [PF00475.18]; Polynucleotide kinase 3 phosphatase [PF08645.11]; HAD-hyrolase-like [PF13242.6]; Haloacid dehalogenase-like hydrolase [PF13419.6]				0
POLA0515-13_bin.34.orig	Colwellia	minimus2_37950	19	23572	24195	1	C	K02501	imidazole glycerol-phosphate synthase subunit HisH [EC:4.3.2.10]	MER0097373	C26	MER0097373 - imidazole glycerol phosphate synthase subunit HisH (Alteromonas mediterranea) [C26.965]#C26#{peptidase unit: 1-209}~source ACG65428~	FALSE	0.627	247	3.68e-73	Glutamine amidotransferase class-I [PF00117.28]				0
POLA0515-13_bin.34.orig	Colwellia	minimus2_37950	20	24192	24929	1	C	K01814	phosphoribosylformimino-5-aminoimidazole carboxamide ribotide isomerase [EC:5.3.1.16]								Histidine biosynthesis protein [PF00977.21]				0
POLA0515-13_bin.34.orig	Colwellia	minimus2_37950	21	24960	25736	1	C	K02500	imidazole glycerol-phosphate synthase subunit HisF [EC:4.3.2.10]								Histidine biosynthesis protein [PF00977.21]; Dihydrouridine synthase (Dus) [PF01207.17]				0
POLA0515-13_bin.34.orig	Colwellia	minimus2_37950	22	25730	26350	1	C	K11755	phosphoribosyl-AMP cyclohydrolase / phosphoribosyl-ATP pyrophosphohydrolase [EC:3.5.4.19 3.6.1.31]								Phosphoribosyl-AMP cyclohydrolase [PF01502.18]; Phosphoribosyl-ATP pyrophosphohydrolase [PF01503.17]				0
POLA0515-13_bin.34.orig	Colwellia	minimus2_37950	23	26562	27041	1	C	K02348	ElaA protein								Acetyltransferase (GNAT) domain [PF13673.7]; Acetyltransferase (GNAT) family [PF00583.25]; Acetyltransferase (GNAT) domain [PF13508.7]				0
POLA0515-13_bin.34.orig	Colwellia	minimus2_37950	24	27884	29068	-1	C	K03184	3-demethoxyubiquinol 3-hydroxylase [EC:1.14.99.60]								FAD binding domain [PF01494.19]; Squalene epoxidase [PF08491.10]				0
POLA0515-13_bin.34.orig	Colwellia	minimus2_37950	25	29280	29723	1	E														0
POLA0515-13_bin.34.orig	Colwellia	minimus2_37950	26	29752	32508	1	C	K19693	AraC family transcriptional regulator, chitin signaling transcriptional activator												0
POLA0515-13_bin.34.orig	Colwellia	minimus2_37950	27	32631	34085	1	C	K06168	tRNA-2-methylthio-N6-dimethylallyladenosine synthase [EC:2.8.4.3]								Uncharacterized protein family UPF0004 [PF00919.20]; TRAM domain [PF01938.20]; Radical SAM superfamily [PF04055.21]				0
POLA0515-13_bin.34.orig	Colwellia	minimus2_37950	28	34135	35190	1	C	K06217	phosphate starvation-inducible protein PhoH and related proteins								PhoH-like protein [PF02562.16]; AAA domain [PF13245.6]		sp|P46343|PHOL_BACSU PhoH-like protein; Xh	Xh	0
POLA0515-13_bin.34.orig	Colwellia	minimus2_37950	29	35190	35645	1	C	K07042	probable rRNA maturation factor								Uncharacterized protein family UPF0054 [PF02130.17]				0
POLA0515-13_bin.34.orig	Colwellia	minimus2_37950	30	35674	36567	1	C	K06189	magnesium and cobalt transporter								Transporter associated domain [PF03471.17]; CBS domain [PF00571.28]				0
POLA0515-13_bin.34.orig	Colwellia	minimus2_37950	31	36592	38145	1	C	K03820	apolipoprotein N-acyltransferase [EC:2.3.1.269]								Carbon-nitrogen hydrolase [PF00795.22]				0
POLA0515-13_bin.34.orig	Colwellia	minimus2_37950	32	38227	39192	-1	C	K18968	diguanylate cyclase [EC:2.7.7.65]								Diguanylate cyclase, GGDEF domain [PF00990.21]; HlyD membrane-fusion protein of T1SS [PF00529.20]		sp|Q5PLI4|DGCQ_SALPA Probable diguanylate cyclase DgcQ; Xh	Xh	0
POLA0515-13_bin.34.orig	Colwellia	minimus2_37950	33	39195	40280	-1	C	K03410	chemotaxis protein CheC								Response regulator receiver domain [PF00072.24]				0
POLA0515-13_bin.34.orig	Colwellia	minimus2_37950	34	40449	41045	1	C	K11065	thioredoxin-dependent peroxiredoxin [EC:1.11.1.24]								AhpC/TSA family [PF00578.21]				0
POLA0515-13_bin.34.orig	Colwellia	minimus2_37950	35	41334	41813	1	C	K04080	molecular chaperone IbpA								Hsp20/alpha crystallin family [PF00011.21]		sp|P70918|HSPB_BRADU Small heat shock protein HspB; Xh	Xh	0
POLA0515-13_bin.34.orig	Colwellia	minimus2_37950	36	41885	42679	-1	D			MER0040689	S33	MER0040689 - family S33 unassigned peptidases (Idiomarina loihiensis) [S33.UPW]#S33#{peptidase unit: 10-258}~source YP_156224-1~	FALSE	0.413	169	2.69e-45	Serine aminopeptidase, S33 [PF12146.8]; alpha/beta hydrolase fold [PF00561.20]; Alpha/beta hydrolase family [PF12697.7]				0
POLA0515-13_bin.34.orig	Colwellia	minimus2_37950	37	42877	43248	-1	C	K07443	methylated-DNA-protein-cysteine methyltransferase related protein								6-O-methylguanine DNA methyltransferase, DNA binding domain [PF01035.20]				0
POLA0515-13_bin.34.orig	Colwellia	minimus2_37950	38	43242	43907	-1	D										short chain dehydrogenase [PF00106.25]; Enoyl-(Acyl carrier protein) reductase [PF13561.6]				0
POLA0515-13_bin.34.orig	Colwellia	minimus2_37950	39	44184	46382	1	C	K00705	4-alpha-glucanotransferase [EC:2.4.1.25]								4-alpha-glucanotransferase [PF02446.17]	GH77 amylomaltase or 4-alpha-glucanotransferase (EC 2.4.1.25) [GH77]			0
POLA0515-13_bin.34.orig	Colwellia	minimus2_37950	40	46474	46905	1	D										Domain of unknown function (DUF3859) [PF12975.7]				0
POLA0515-13_bin.34.orig	Colwellia	minimus2_37950	41	47133	49469	-1	C	K21023	diguanylate cyclase [EC:2.7.7.65]								EAL domain [PF00563.20]; HlyD membrane-fusion protein of T1SS [PF00529.20]; Diguanylate cyclase, GGDEF domain [PF00990.21]		sp|Q5PLI4|DGCQ_SALPA Probable diguanylate cyclase DgcQ; Xh	Xh	0
POLA0515-13_bin.34.orig	Colwellia	minimus2_37950	42	49813	50619	1	C	K13292	phosphatidylglycerol---prolipoprotein diacylglyceryl transferase [EC:2.5.1.145]								Prolipoprotein diacylglyceryl transferase [PF01790.18]				0
POLA0515-13_bin.34.orig	Colwellia	minimus2_37950	43	50626	51405	1	C	K03469	ribonuclease HI [EC:3.1.26.4]								RNase H [PF00075.24]; Caulimovirus viroplasmin [PF01693.16]; Reverse transcriptase-like [PF13456.6]		sp|B8HPS9|RNH_CYAP4 Ribonuclease H; Xu	Xu	0
POLA0515-13_bin.34.orig	Colwellia	minimus2_37950	44	51826	52671	1	D										HDOD domain [PF08668.12]				0
POLA0515-13_bin.34.orig	Colwellia	minimus2_37950	45	52676	53047	-1	C	K09910	uncharacterized protein								Uncharacterised protein family (UPF0231) [PF06062.11]				0
POLA0515-13_bin.34.orig	Colwellia	minimus2_37950	46	53404	56220	1	C	K01682	aconitate hydratase 2 / 2-methylisocitrate dehydratase [EC:4.2.1.3 4.2.1.99]								Aconitate hydratase 2 N-terminus [PF06434.13]; Aconitate B N-terminal domain [PF11791.8]; Aconitase family (aconitate hydratase) [PF00330.20]				0
POLA0515-13_bin.34.orig	Colwellia	minimus2_37950	47	56659	57012	-1	E														0
POLA0515-13_bin.34.orig	Colwellia	minimus2_37950	48	57125	59941	-1	C	K01256	aminopeptidase N [EC:3.4.11.2]	MER0286207	M01	MER0286207 - family M1 unassigned peptidases (Shewanella baltica) [M01.UPW]#M01#{peptidase unit: 235-453}~source YP_005274813~	FALSE	0.763	339	1e-94	Peptidase family M1 domain [PF01433.20]; Peptidase M1 N-terminal domain [PF17900.1]				0
POLA0515-13_bin.34.orig	Colwellia	minimus2_37950	49	60008	61438	-1	C	K00382	dihydrolipoamide dehydrogenase [EC:1.8.1.4]								Pyridine nucleotide-disulphide oxidoreductase [PF07992.14]; Pyridine nucleotide-disulphide oxidoreductase, dimerisation domain [PF02852.22]; Pyridine nucleotide-disulphide oxidoreductase [PF00070.27]; FAD dependent oxidoreductase [PF12831.7]; FAD binding domain [PF00890.24]; Pyridine nucleotide-disulphide oxidoreductase [PF13738.6]; Glucose inhibited division protein A [PF01134.22]				0
POLA0515-13_bin.34.orig	Colwellia	minimus2_37950	50	61665	63668	-1	C	K00627	pyruvate dehydrogenase E2 component (dihydrolipoamide acetyltransferase) [EC:2.3.1.12]								2-oxoacid dehydrogenases acyltransferase (catalytic domain) [PF00198.23]; Biotin-requiring enzyme [PF00364.22]; e3 binding domain [PF02817.17]				0
POLA0515-13_bin.34.orig	Colwellia	minimus2_37950	51	63695	66370	-1	C	K00163	pyruvate dehydrogenase E1 component [EC:1.2.4.1]								Pyruvate dehydrogenase E1 component middle domain [PF17831.1]; Transketolase, thiamine diphosphate binding domain [PF00456.21]				0
POLA0515-13_bin.34.orig	Colwellia	minimus2_37950	52	66550	67323	-1	C	K05799	GntR family transcriptional regulator, transcriptional repressor for pyruvate dehydrogenase complex								Bacterial regulatory proteins, gntR family [PF00392.21]; FCD domain [PF07729.12]				0
POLA0515-13_bin.34.orig	Colwellia	minimus2_37950	53	67676	68533	-1	C	K03807	AmpE protein								Regulatory signalling modulator protein AmpE [PF17113.5]; CobD/Cbib protein [PF03186.13]				0
POLA0515-13_bin.34.orig	Colwellia	minimus2_37950	54	68593	69171	-1	C	K01447,K03806	N-acetylmuramoyl-L-alanine amidase [EC:3.5.1.28]; N-acetyl-anhydromuramoyl-L-alanine amidase [EC:3.5.1.28]								N-acetylmuramoyl-L-alanine amidase [PF01510.25]				0
POLA0515-13_bin.34.orig	Colwellia	minimus2_37950	55	69271	69792	1	C	K06985	aspartyl protease family protein	MER0241943	A32	MER0241943 - family A32 unassigned peptidases (Colwellia psychrerythraea) [A32.UPW]#A32#{peptidase unit: 49-187}~source YP_271451~	FALSE	0.569	153	2.24e-41	gag-polyprotein putative aspartyl protease [PF13975.6]; Aspartyl protease [PF13650.6]				0
POLA0515-13_bin.34.orig	Colwellia	minimus2_37950	56	69793	70740	1	C	K00767	nicotinate-nucleotide pyrophosphorylase (carboxylating) [EC:2.4.2.19]								Quinolinate phosphoribosyl transferase, C-terminal domain [PF01729.19]; Quinolinate phosphoribosyl transferase, N-terminal domain [PF02749.16]				0
POLA0515-13_bin.34.orig	Colwellia	minimus2_37958	1	191	412	-1	D										Protein of unknown function (DUF2375) [PF09558.10]				0
POLA0515-13_bin.34.orig	Colwellia	minimus2_37958	2	822	998	-1	E														0
POLA0515-13_bin.34.orig	Colwellia	minimus2_37958	3	1020	1373	-1	C	K09893	regulator of ribonuclease activity B								Regulator of ribonuclease activity B [PF06877.11]				0
POLA0515-13_bin.34.orig	Colwellia	minimus2_37958	4	1370	2104	-1	C	K00655	1-acyl-sn-glycerol-3-phosphate acyltransferase [EC:2.3.1.51]								Acyltransferase [PF01553.21]				0
POLA0515-13_bin.34.orig	Colwellia	minimus2_37958	5	2405	2983	-1	D										Glutathione S-transferase, N-terminal domain [PF13417.6]; Glutathione S-transferase, N-terminal domain [PF02798.20]				0
POLA0515-13_bin.34.orig	Colwellia	minimus2_37958	6	3099	4880	-1	D										Acetyl-CoA dehydrogenase C-terminal like [PF12806.7]; Acyl-CoA dehydrogenase, middle domain [PF02770.19]; Acyl-CoA dehydrogenase, C-terminal domain [PF00441.24]; Acyl-CoA dehydrogenase, N-terminal domain [PF02771.16]; Acyl-CoA dehydrogenase N terminal [PF12418.8]				0
POLA0515-13_bin.34.orig	Colwellia	minimus2_37958	7	5081	6022	1	E														0
POLA0515-13_bin.34.orig	Colwellia	minimus2_37958	8	6019	9261	-1	D										Histidine kinase-, DNA gyrase B-, and HSP90-like ATPase [PF02518.26]; Response regulator receiver domain [PF00072.24]; His Kinase A (phospho-acceptor) domain [PF00512.25]; PAS fold [PF12860.7]; PAS fold [PF08448.10]; PAS domain [PF13426.7]; PAS fold [PF00989.25]		sp|Q9HUI3|ARUS_PSEAE Sensor histidine kinase AruS; Xh	Xh	0
POLA0515-13_bin.34.orig	Colwellia	minimus2_37958	9	9556	10917	1	C	K03320	ammonium transporter, Amt family								Ammonium Transporter Family [PF00909.21]				0
POLA0515-13_bin.34.orig	Colwellia	minimus2_37958	10	11001	12032	-1	E														0
POLA0515-13_bin.34.orig	Colwellia	minimus2_37958	11	12148	12906	-1	E														0
POLA0515-13_bin.34.orig	Colwellia	minimus2_37958	12	13018	14835	-1	C	K01077	alkaline phosphatase [EC:3.1.3.1]								Alkaline phosphatase [PF00245.20]				0
POLA0515-13_bin.34.orig	Colwellia	minimus2_37958	13	14846	16432	-1	C	K01077	alkaline phosphatase [EC:3.1.3.1]								Alkaline phosphatase [PF00245.20]				0
POLA0515-13_bin.34.orig	Colwellia	minimus2_37958	14	16637	18013	-1	C	K03106	signal recognition particle subunit SRP54 [EC:3.6.5.4]								SRP54-type protein, GTPase domain [PF00448.22]; Signal peptide binding domain [PF02978.19]; SRP54-type protein, helical bundle domain [PF02881.19]				0
POLA0515-13_bin.34.orig	Colwellia	minimus2_37958	15	18181	18300	1	E														0
POLA0515-13_bin.34.orig	Colwellia	minimus2_37958	16	18242	19060	1	D										Cytochrome C assembly protein [PF01578.20]				0
POLA0515-13_bin.34.orig	Colwellia	minimus2_37958	17	19156	20442	1	C	K03699	putative hemolysin								Cyclin M transmembrane N-terminal domain [PF01595.20]; Transporter associated domain [PF03471.17]; CBS domain [PF00571.28]				0
POLA0515-13_bin.34.orig	Colwellia	minimus2_37958	18	20959	21570	-1	D										Transglycosylase SLT domain [PF01464.20]				0
POLA0515-13_bin.34.orig	Colwellia	minimus2_37958	19	21763	22404	1	C	K04719	5,6-dimethylbenzimidazole synthase [EC:1.13.11.79]								Nitroreductase family [PF00881.24]; Putative TM nitroreductase [PF14512.6]				0
POLA0515-13_bin.34.orig	Colwellia	minimus2_37958	20	22465	24036	-1	C	K01919	glutamate--cysteine ligase [EC:6.3.2.2]								Glutamate-cysteine ligase [PF04262.14]				0
POLA0515-13_bin.34.orig	Colwellia	minimus2_37958	21	24359	25717	1	C	K18218	tetracycline resistance efflux pump								Na+/H+ antiporter family [PF03553.14]				0
POLA0515-13_bin.34.orig	Colwellia	minimus2_37958	22	25757	26494	1	D										RNA pseudouridylate synthase [PF00849.22]				0
POLA0515-13_bin.34.orig	Colwellia	minimus2_37958	23	26524	27402	-1	D										Bacterial regulatory helix-turn-helix protein, lysR family [PF00126.27]				0
POLA0515-13_bin.34.orig	Colwellia	minimus2_37958	24	27523	27834	1	C	K03671	thioredoxin 1								Thioredoxin [PF00085.20]; Thioredoxin-like [PF13905.6]; Redoxin [PF08534.10]; Thioredoxin-like [PF13899.6]; F plasmid transfer operon protein [PF13728.6]				0
POLA0515-13_bin.34.orig	Colwellia	minimus2_37958	25	27946	29292	-1	C	K03308	neurotransmitter:Na+ symporter, NSS family								Sodium:neurotransmitter symporter family [PF00209.18]				0
POLA0515-13_bin.34.orig	Colwellia	minimus2_37958	26	29615	30118	-1	C	K09767	cyclic-di-GMP-binding protein								Protein of unknown function (DUF520) [PF04461.13]				0
POLA0515-13_bin.34.orig	Colwellia	minimus2_37958	27	30226	30546	1	D										VanZ like family [PF04892.12]				0
POLA0515-13_bin.34.orig	Colwellia	minimus2_37958	28	30543	31538	1	C	K00077	2-dehydropantoate 2-reductase [EC:1.1.1.169]								Ketopantoate reductase PanE/ApbA C terminal [PF08546.11]; Ketopantoate reductase PanE/ApbA [PF02558.16]				0
POLA0515-13_bin.34.orig	Colwellia	minimus2_37958	29	31568	33022	-1	C	K03151	tRNA uracil 4-sulfurtransferase [EC:2.8.1.4]								Thiamine biosynthesis protein (ThiI) [PF02568.14]; THUMP domain [PF02926.17]				0
POLA0515-13_bin.34.orig	Colwellia	minimus2_37958	30	33189	34127	-1	C	K02557	chemotaxis protein MotB								Membrane MotB of proton-channel complex MotA/MotB [PF13677.6]; OmpA family [PF00691.20]				0
POLA0515-13_bin.34.orig	Colwellia	minimus2_37958	31	34139	34903	-1	C	K02556	chemotaxis protein MotA								MotA/TolQ/ExbB proton channel family [PF01618.16]				0
POLA0515-13_bin.34.orig	Colwellia	minimus2_37958	32	35136	35387	1	C	K03602	exodeoxyribonuclease VII small subunit [EC:3.1.11.6]								Exonuclease VII small subunit [PF02609.16]				0
POLA0515-13_bin.34.orig	Colwellia	minimus2_37958	33	35388	36278	1	C	K00795	farnesyl diphosphate synthase [EC:2.5.1.1 2.5.1.10]								Polyprenyl synthetase [PF00348.17]				0
POLA0515-13_bin.34.orig	Colwellia	minimus2_37958	34	36315	38177	1	C	K01662	1-deoxy-D-xylulose-5-phosphate synthase [EC:2.2.1.7]								1-deoxy-D-xylulose-5-phosphate synthase [PF13292.6]; Transketolase, pyrimidine binding domain [PF02779.24]; Transketolase, C-terminal domain [PF02780.20]; Transketolase, thiamine diphosphate binding domain [PF00456.21]				0
POLA0515-13_bin.34.orig	Colwellia	minimus2_37958	35	38476	38760	1	E														0
POLA0515-13_bin.34.orig	Colwellia	minimus2_37958	36	38896	39465	1	E														0
POLA0515-13_bin.34.orig	Colwellia	minimus2_37958	37	39738	40112	-1	D										Bacterial PH domain [PF08000.11]		REFSEQ hypothetical protein; Xu	Xu	0
POLA0515-13_bin.34.orig	Colwellia	minimus2_37958	38	40138	40992	-1	D										Acyltransferase family [PF01757.22]				0
POLA0515-13_bin.34.orig	Colwellia	minimus2_37961	1	324	1955	-1	D										Pyridoxal-dependent decarboxylase conserved domain [PF00282.19]				0
POLA0515-13_bin.34.orig	Colwellia	minimus2_37961	2	2365	3075	-1	C	K03439	tRNA (guanine-N7-)-methyltransferase [EC:2.1.1.33]								Putative methyltransferase [PF02390.17]; Methyltransferase small domain [PF05175.14]				0
POLA0515-13_bin.34.orig	Colwellia	minimus2_37961	3	3075	3848	-1	D										ABC-2 type transporter [PF01061.24]				0
POLA0515-13_bin.34.orig	Colwellia	minimus2_37961	4	3850	4788	-1	C	K01990	ABC-2 type transport system ATP-binding protein								ABC transporter [PF00005.27]; AAA domain, putative AbiEii toxin, Type IV TA system [PF13304.6]; AAA ATPase domain [PF13175.6]				0
POLA0515-13_bin.34.orig	Colwellia	minimus2_37961	5	4871	5203	-1	D										Protein of unknown function (DUF2956) [PF11169.8]				0
POLA0515-13_bin.34.orig	Colwellia	minimus2_37961	6	5372	6001	1	D										dUTPase [PF08761.11]		sp|P39262|VG56_BPT4 dCTP pyrophosphatase; Xu	Xu	0
POLA0515-13_bin.34.orig	Colwellia	minimus2_37961	7	6060	6521	-1	E														0
POLA0515-13_bin.34.orig	Colwellia	minimus2_37961	8	6870	8609	-1	C	K14393	cation/acetate symporter								Sodium:solute symporter family [PF00474.17]				0
POLA0515-13_bin.34.orig	Colwellia	minimus2_37961	9	8609	8788	-1	D										Domain of unknown function (DUF4212) [PF13937.6]				0
POLA0515-13_bin.34.orig	Colwellia	minimus2_37961	10	9160	9825	1	D										Protein of unknown function (DUF2726) [PF10881.8]				0
POLA0515-13_bin.34.orig	Colwellia	minimus2_37961	11	10047	10772	1	C	K01243	adenosylhomocysteine nucleosidase [EC:3.2.2.9]								Phosphorylase superfamily [PF01048.20]				0
POLA0515-13_bin.34.orig	Colwellia	minimus2_37961	12	10807	11775	1	C	K02227	adenosylcobinamide-phosphate synthase [EC:6.3.1.10]								CobD/Cbib protein [PF03186.13]				0
POLA0515-13_bin.34.orig	Colwellia	minimus2_37961	13	11803	12234	1	C	K03972	phage shock protein E								Rhodanese-like domain [PF00581.20]				0
POLA0515-13_bin.34.orig	Colwellia	minimus2_37961	14	12310	12633	-1	D										Regulator of ribonuclease activity B [PF06877.11]				0
POLA0515-13_bin.34.orig	Colwellia	minimus2_37961	15	12797	14263	-1	D										AMP-binding enzyme [PF00501.28]; AMP-binding enzyme C-terminal domain [PF13193.6]				0
POLA0515-13_bin.34.orig	Colwellia	minimus2_37961	16	14961	15611	-1	D										Bacterial regulatory proteins, tetR family [PF00440.23]				0
POLA0515-13_bin.34.orig	Colwellia	minimus2_37961	17	15959	16810	1	D										Thioesterase-like superfamily [PF13622.6]; Acyl-CoA thioesterase [PF02551.15]				0
POLA0515-13_bin.34.orig	Colwellia	minimus2_37961	18	16908	18275	-1	C	K00325	H+-translocating NAD(P) transhydrogenase subunit beta [EC:1.6.1.2 7.1.1.1]								NAD(P) transhydrogenase beta subunit [PF02233.16]				0
POLA0515-13_bin.34.orig	Colwellia	minimus2_37961	19	18275	18565	-1	D										4TM region of pyridine nucleotide transhydrogenase, mitoch [PF12769.7]				0
POLA0515-13_bin.34.orig	Colwellia	minimus2_37961	20	18575	19711	-1	C	K00324	H+-translocating NAD(P) transhydrogenase subunit alpha [EC:1.6.1.2 7.1.1.1]								Alanine dehydrogenase/PNT, C-terminal domain [PF01262.21]; Alanine dehydrogenase/PNT, N-terminal domain [PF05222.15]				0
POLA0515-13_bin.34.orig	Colwellia	minimus2_37961	21	20713	21702	-1	E														0
POLA0515-13_bin.34.orig	Colwellia	minimus2_37961	22	22041	23708	1	C	K03321	sulfate permease, SulP family								Sulfate permease family [PF00916.20]				0
POLA0515-13_bin.34.orig	Colwellia	minimus2_37961	23	23826	25757	1	D			MER0992405	S09A	MER0992405 - subfamily S9A unassigned peptidases (Thalassomonas actiniarum) [S09.UPA]#S09A#{peptidase unit: 389-640}~source A0A0D8CQT9~	FALSE	0.664	332	1e-95	Prolyl oligopeptidase family [PF00326.21]; Dienelactone hydrolase family [PF01738.18]; Serine aminopeptidase, S33 [PF12146.8]; alpha/beta hydrolase fold [PF07859.13]; X-Pro dipeptidyl-peptidase (S15 family) [PF02129.18]; Alpha/beta hydrolase of unknown function (DUF1100) [PF06500.11]; Acetyl xylan esterase (AXE1) [PF05448.12]; BAAT / Acyl-CoA thioester hydrolase C terminal [PF08840.11]; Putative …	CE10 arylesterase (EC 3.1.1.-); carboxyl esterase (EC 3.1.1.3); acetylcholinesterase (EC 3.1.1.7); cholinesterase (EC 3.1.1.8); sterol esterase (EC 3.1.1.13); brefeldin A esterase (EC 3.1.1.-). [CE10]; CE1 acetyl xylan esterase (EC 3.1.1.72); cinnamoyl esterase (EC 3.1.1.-); feruloyl esterase (EC 3.1.1.73); carboxylesterase (EC 3.1.1.1); S-formylglutathione hydrolase (EC 3.1.2.12); diacylglycerol…	sp|O64252|PRXH_BPMD2 Putative non-heme haloperoxidase; Xh	Xh	0
POLA0515-13_bin.34.orig	Colwellia	minimus2_37961	24	26140	26430	-1	C	K19092	toxin ParE1/3/4								ParE toxin of type II toxin-antitoxin system, parDE [PF05016.15]				0
POLA0515-13_bin.34.orig	Colwellia	minimus2_37961	25	26417	26704	-1	C	K07746	antitoxin ParD1/3/4								Bacterial antitoxin of ParD toxin-antitoxin type II system and RHH [PF03693.14]				0
POLA0515-13_bin.34.orig	Colwellia	minimus2_37961	26	27040	28692	-1	C	K04077	chaperonin GroEL								TCP-1/cpn60 chaperonin family [PF00118.24]		sp|A0M7D9|CH60_GRAFK 60 kDa chaperonin; Xh	Xh	0
POLA0515-13_bin.34.orig	Colwellia	minimus2_37961	27	28864	29154	-1	C	K04078	chaperonin GroES								Chaperonin 10 Kd subunit [PF00166.21]		sp|Q3YUJ8|CH10_SHISS 10 kDa chaperonin; Xu	Xu	0
POLA0515-13_bin.34.orig	Colwellia	minimus2_37961	28	29507	31981	1	D										Disaggregatase related repeat [PF06848.11]				0
POLA0515-13_bin.34.orig	Colwellia	minimus2_37961	29	32146	32685	-1	C	K07113	UPF0716 protein FxsA								FxsA cytoplasmic membrane protein [PF04186.13]				0
POLA0515-13_bin.34.orig	Colwellia	minimus2_37961	30	32869	33183	1	C	K03926	periplasmic divalent cation tolerance protein								CutA1 divalent ion tolerance protein [PF03091.15]				0
POLA0515-13_bin.34.orig	Colwellia	minimus2_37961	31	33186	35084	1	C	K04084	thioredoxin:protein disulfide reductase [EC:1.8.4.16]								Cytochrome C biogenesis protein transmembrane region [PF02683.15]; Thioredoxin-like [PF13899.6]; Disulphide bond corrector protein DsbC [PF11412.8]; Thioredoxin-like domain [PF13098.6]; Thioredoxin [PF00085.20]; Cytochrome C biogenesis protein transmembrane region [PF13386.6]				0
POLA0515-13_bin.34.orig	Colwellia	minimus2_37961	32	35253	37685	-1	C	K21023	diguanylate cyclase [EC:2.7.7.65]								EAL domain [PF00563.20]; Diguanylate cyclase, GGDEF domain [PF00990.21]; HlyD membrane-fusion protein of T1SS [PF00529.20]		sp|Q5PLI4|DGCQ_SALPA Probable diguanylate cyclase DgcQ; Xh	Xh	0
POLA0515-13_bin.34.orig	Colwellia	minimus2_37961	33	37689	38918	-1	E														0
POLA0515-13_bin.34.orig	Colwellia	minimus2_37961	34	38890	39279	-1	E														0
POLA0515-13_bin.34.orig	Colwellia	minimus2_37964	1	150	2639	-1	C	K02014	iron complex outermembrane recepter protein	MER0196960	I39	MER0196960 - family I39 unassigned peptidase inhibitors (Spirosoma linguale) [I39.UPW]#I39#{inhibitor unit: 79-266}~source ADB40454~	FALSE	0.369	100	1.34e-19	TonB dependent receptor [PF00593.24]; TonB-dependent Receptor Plug Domain [PF07715.15]				0
POLA0515-13_bin.34.orig	Colwellia	minimus2_37964	2	2864	3928	-1	C	K07165	transmembrane sensor								FecR protein [PF04773.13]				0
POLA0515-13_bin.34.orig	Colwellia	minimus2_37964	3	3948	4613	-1	E														0
POLA0515-13_bin.34.orig	Colwellia	minimus2_37964	4	4871	7537	1	C	K03579	ATP-dependent helicase HrpB [EC:3.6.4.13]								ATP-dependent helicase C-terminal [PF08482.10]; Flavivirus DEAD domain [PF07652.14]; DEAD/DEAH box helicase [PF00270.29]; Helicase associated domain (HA2) [PF04408.23]				0
POLA0515-13_bin.34.orig	Colwellia	minimus2_37964	5	7544	8449	-1	C	K00791	tRNA dimethylallyltransferase [EC:2.5.1.75]								IPP transferase [PF01715.17]; Isopentenyl transferase [PF01745.16]				0
POLA0515-13_bin.34.orig	Colwellia	minimus2_37964	6	8677	11007	1	C	K05365	penicillin-binding protein 1B [EC:2.4.1.129 3.4.16.4]								Transglycosylase [PF00912.22]; Penicillin binding protein transpeptidase domain [PF00905.22]; Bifunctional transglycosylase second domain [PF14814.6]	GT51 murein polymerase (EC 2.4.1.129). [GT51]			0
POLA0515-13_bin.34.orig	Colwellia	minimus2_37964	7	11344	11736	1	E														0
POLA0515-13_bin.34.orig	Colwellia	minimus2_37964	8	12026	13309	-1	C	K01845	glutamate-1-semialdehyde 2,1-aminomutase [EC:5.4.3.8]								Aminotransferase class-III [PF00202.21]		sp|Q8PX16|ARGD_METMA Acetylornithine aminotransferase; Xh	Xh	0
POLA0515-13_bin.34.orig	Colwellia	minimus2_37964	9	13369	14376	-1	C	K00609	aspartate carbamoyltransferase catalytic subunit [EC:2.1.3.2]								Aspartate/ornithine carbamoyltransferase, carbamoyl-P binding domain [PF02729.21]; Aspartate/ornithine carbamoyltransferase, Asp/Orn binding domain [PF00185.24]		sp|P49077|PYRB_ARATH Aspartate carbamoyltransferase, chloroplastic; Xh	Xh	0
POLA0515-13_bin.34.orig	Colwellia	minimus2_37964	10	14541	14972	-1	C	K08973	protoporphyrinogen IX oxidase [EC:1.3.99.-]								Uncharacterised protein family (UPF0093) [PF03653.13]				0
POLA0515-13_bin.34.orig	Colwellia	minimus2_37964	11	14972	16678	-1	C	K03281	chloride channel protein, CIC family								Voltage gated chloride channel [PF00654.20]				0
POLA0515-13_bin.34.orig	Colwellia	minimus2_37964	12	16808	17563	1	E														0
POLA0515-13_bin.34.orig	Colwellia	minimus2_37964	13	17617	17958	1	C	K15724	iron-sulfur cluster insertion protein								Iron-sulphur cluster biosynthesis [PF01521.20]		sp|A0KNY6|ERPA_AERHH Iron-sulfur cluster insertion protein ErpA; Xh	Xh	0
POLA0515-13_bin.34.orig	Colwellia	minimus2_37964	14	18071	19516	1	C	K01302	carboxypeptidase Q [EC:3.4.17.-]	MER1251352	M28E	MER1251352 - subfamily M28E unassigned peptidases (Colwellia chukchiensis) [M28.UPE]#M28E#{peptidase unit: 266-443}~source SEK96741~	FALSE	0.716	256	7.42e-72	Peptidase family M28 [PF04389.17]				0
POLA0515-13_bin.34.orig	Colwellia	minimus2_37964	15	19633	20649	-1	D										Diguanylate cyclase, GGDEF domain [PF00990.21]; Protein of unknown function, DUF484 [PF04340.12]; HlyD membrane-fusion protein of T1SS [PF00529.20]		sp|Q5PLI4|DGCQ_SALPA Probable diguanylate cyclase DgcQ; Xh	Xh	0
POLA0515-13_bin.34.orig	Colwellia	minimus2_37964	16	20888	21517	1	C	K21217	sodium-type polar flagellar protein MotX												0
POLA0515-13_bin.34.orig	Colwellia	minimus2_37964	17	21608	24025	1	C	K12573	ribonuclease R [EC:3.1.13.1]								RNB domain [PF00773.19]; Cold shock domain [PF17876.1]; Ribonuclease B OB domain [PF08206.11]; S1 RNA binding domain [PF00575.23]		REFSEQ putative exoribonuclease; Xu	Xu	0
POLA0515-13_bin.34.orig	Colwellia	minimus2_37964	18	24053	24814	1	C	K03218	23S rRNA (guanosine2251-2'-O)-methyltransferase [EC:2.1.1.185]								SpoU rRNA Methylase family [PF00588.19]; RNA 2'-O ribose methyltransferase substrate binding [PF08032.12]				0
POLA0515-13_bin.34.orig	Colwellia	minimus2_37964	19	25280	25681	1	C	K02990	small subunit ribosomal protein S6								Ribosomal protein S6 [PF01250.17]				0
POLA0515-13_bin.34.orig	Colwellia	minimus2_37964	20	25718	26008	1	C	K02686	primosomal replication protein N												0
POLA0515-13_bin.34.orig	Colwellia	minimus2_37964	21	26018	26245	1	C	K02963	small subunit ribosomal protein S18								Ribosomal protein S18 [PF01084.20]				0
POLA0515-13_bin.34.orig	Colwellia	minimus2_37964	22	26266	26718	1	C	K02939	large subunit ribosomal protein L9								Ribosomal protein L9, C-terminal domain [PF03948.14]; Ribosomal protein L9, N-terminal domain [PF01281.19]				0
POLA0515-13_bin.34.orig	Colwellia	minimus2_37964	23	27037	27936	1	C	K12279	MSHA biogenesis protein MshI								Type IV pilus assembly protein PilM; [PF11104.8]				0
POLA0515-13_bin.34.orig	Colwellia	minimus2_37964	24	27933	28553	1	E														0
POLA0515-13_bin.34.orig	Colwellia	minimus2_37964	25	28550	29266	1	C	K12280	MSHA biogenesis protein MshJ												0
POLA0515-13_bin.34.orig	Colwellia	minimus2_37964	26	29259	29570	1	C	K12281	MSHA biogenesis protein MshK												0
POLA0515-13_bin.34.orig	Colwellia	minimus2_37964	27	29591	31321	1	C	K12282	MSHA biogenesis protein MshL								Bacterial type II and III secretion system protein [PF00263.21]; Secretin N-terminal domain [PF07655.13]		sp|O80300|G4P_BPIF1 Virion export protein; Xp	Xp	0
POLA0515-13_bin.34.orig	Colwellia	minimus2_37964	28	31327	32229	1	C	K12283	MSHA biogenesis protein MshM								AAA domain [PF13401.6]; Bacterial TniB protein [PF05621.11]				0
POLA0515-13_bin.34.orig	Colwellia	minimus2_37964	29	32226	33359	1	C	K12284	MSHA biogenesis protein MshN												0
POLA0515-13_bin.34.orig	Colwellia	minimus2_37964	30	33362	35077	1	C	K12276	MSHA biogenesis protein MshE								Type II/IV secretion system protein [PF00437.20]; Type II secretion system (T2SS), protein E, N-terminal domain [PF05157.15]				0
POLA0515-13_bin.34.orig	Colwellia	minimus2_37964	31	35084	36325	1	C	K12278	MSHA biogenesis protein MshG								Type II secretion system (T2SS), protein F [PF00482.23]				0
POLA0515-13_bin.34.orig	Colwellia	minimus2_37964	32	36357	36884	1	E														0
POLA0515-13_bin.34.orig	Colwellia	minimus2_37964	33	36996	37619	1	C	K10925	MSHA pilin protein MshB												0
POLA0515-13_bin.34.orig	Colwellia	minimus2_37964	34	37653	38168	1	C	K10924	MSHA pilin protein MshA												0
POLA0515-13_bin.34.orig	Colwellia	minimus2_37964	35	38335	38907	1	C	K10926	MSHA pilin protein MshC												0
POLA0515-13_bin.34.orig	Colwellia	minimus2_37964	36	38897	39463	1	C	K10927	MSHA pilin protein MshD												0
POLA0515-13_bin.34.orig	Colwellia	minimus2_37964	37	39463	40356	1	C	K12285	MSHA biogenesis protein MshO												0
POLA0515-13_bin.34.orig	Colwellia	minimus2_37964	38	40346	40831	1	C	K12286	MSHA biogenesis protein MshP												0
POLA0515-13_bin.34.orig	Colwellia	minimus2_37964	39	41302	42345	1	C	K03569	rod shape-determining protein MreB and related proteins								MreB/Mbl protein [PF06723.13]; Hsp70 protein [PF00012.20]; Actin [PF00022.19]; Cell division protein FtsA [PF14450.6]; Type IV pilus assembly protein PilM; [PF11104.8]				0
POLA0515-13_bin.34.orig	Colwellia	minimus2_37964	40	42390	43289	1	C	K03570	rod shape-determining protein MreC								rod shape-determining protein MreC [PF04085.14]				0
POLA0515-13_bin.34.orig	Colwellia	minimus2_37964	41	43276	43755	1	C	K03571	rod shape-determining protein MreD								rod shape-determining protein MreD [PF04093.12]				0
POLA0515-13_bin.34.orig	Colwellia	minimus2_37964	42	43801	44397	1	C	K06287	septum formation protein								Maf-like protein [PF02545.14]				0
POLA0515-13_bin.34.orig	Colwellia	minimus2_37964	43	44405	45886	1	C	K08301	ribonuclease G [EC:3.1.26.-]								Ribonuclease E/G family [PF10150.9]				0
POLA0515-13_bin.34.orig	Colwellia	minimus2_37964	44	46046	50086	1	D										Protein of unknown function [PF13116.6]; AsmA-like C-terminal region [PF13502.6]				0
POLA0515-13_bin.34.orig	Colwellia	minimus2_37964	45	50079	50945	1	C	K11206	deaminated glutathione amidase [EC:3.5.1.128]								Carbon-nitrogen hydrolase [PF00795.22]		sp|Q3HVN1|AGUB_SOLTU N-carbamoylputrescine amidase; Xh	Xh	0
POLA0515-13_bin.34.orig	Colwellia	minimus2_37964	46	50951	52390	1	C	K03568	TldD protein	MER0057375	M103	MER0057375 - TldD peptidase ({Escherichia coli}) (Pseudoalteromonas haloplanktis) [M103.001]#M103#{peptidase unit: 2-468}~source CAI87723~	TRUE	0.718	676	1.57e-216	Putative modulator of DNA gyrase [PF01523.16]				0
POLA0515-13_bin.34.orig	Colwellia	minimus2_37964	47	52705	53610	-1	C	K03442	small conductance mechanosensitive channel								Mechanosensitive ion channel [PF00924.18]				0
POLA0515-13_bin.34.orig	Colwellia	minimus2_37964	48	53656	54486	-1	C	K00243	uncharacterized protein								CvfB-like winged helix domain [PF17783.1]; S1 domain [PF13509.6]				0
POLA0515-13_bin.34.orig	Colwellia	minimus2_37964	49	54574	55026	-1	D										Tellurite resistance protein TerB [PF05099.13]				0
POLA0515-13_bin.34.orig	Colwellia	minimus2_37964	50	55023	55202	-1	E														0
POLA0515-13_bin.34.orig	Colwellia	minimus2_37964	51	55369	56568	1	D										Barrel-sandwich domain of CusB or HlyD membrane-fusion [PF16576.5]; Biotin-lipoyl like [PF13533.6]; HlyD family secretion protein [PF13437.6]				0
POLA0515-13_bin.34.orig	Colwellia	minimus2_37964	52	56568	59717	1	D										AcrB/AcrD/AcrF family [PF00873.19]				0
POLA0515-13_bin.34.orig	Colwellia	minimus2_37964	53	59879	62449	1	C	K21023	diguanylate cyclase [EC:2.7.7.65]								EAL domain [PF00563.20]; HlyD membrane-fusion protein of T1SS [PF00529.20]; Diguanylate cyclase, GGDEF domain [PF00990.21]; GAF domain [PF01590.26]		sp|Q5PLI4|DGCQ_SALPA Probable diguanylate cyclase DgcQ; Xh	Xh	0
POLA0515-13_bin.34.orig	Colwellia	minimus2_37964	54	62627	62779	1	E														0
POLA0515-13_bin.34.orig	Colwellia	minimus2_37964	55	62772	66590	-1	C	K13821	RHH-type transcriptional regulator, proline utilization regulon repressor / proline dehydrogenase / delta 1-pyrroline-5-carboxylate dehydrogenase [EC:1.5.5.2 1.2.1.88]								Aldehyde dehydrogenase family [PF00171.22]; Proline dehydrogenase [PF01619.18]; DNA-binding domain of Proline dehydrogenase [PF14850.6]; Proline utilization A proline dehydrogenase N-terminal domain [PF18327.1]				0
POLA0515-13_bin.34.orig	Colwellia	minimus2_37964	56	66724	67221	1	C	K03719	Lrp/AsnC family transcriptional regulator, leucine-responsive regulatory protein								Lrp/AsnC ligand binding domain [PF01037.21]; AsnC-type helix-turn-helix domain [PF13404.6]; Winged helix-turn-helix DNA-binding [PF13412.6]				0
POLA0515-13_bin.34.orig	Colwellia	minimus2_37964	57	67374	68219	1	D										HDOD domain [PF08668.12]				0
POLA0515-13_bin.34.orig	Colwellia	minimus2_37964	58	68388	69812	1	C	K03308	neurotransmitter:Na+ symporter, NSS family								Sodium:neurotransmitter symporter family [PF00209.18]				0
POLA0515-13_bin.34.orig	Colwellia	minimus2_37964	59	69961	70854	1	D										S-adenosylmethionine-dependent methyltransferase [PF10672.9]				0
POLA0515-13_bin.34.orig	Colwellia	minimus2_37964	60	70891	71505	-1	D										LysE type translocator [PF01810.18]				0
POLA0515-13_bin.34.orig	Colwellia	minimus2_37964	61	71569	72402	-1	D										DNA ligase OB-like domain [PF14743.6]; ATP dependent DNA ligase domain [PF01068.21]		sp|P00970|DNLI_BPT4 DNA ligase; XhXr	Xr;Xh	0
POLA0515-13_bin.34.orig	Colwellia	minimus2_37964	62	72506	73003	1	E														0
POLA0515-13_bin.34.orig	Colwellia	minimus2_37964	63	73218	73925	-1	D										Protein of unknown function (DUF3581) [PF12119.8]				0
POLA0515-13_bin.34.orig	Colwellia	minimus2_37964	64	73972	74109	-1	E														0
POLA0515-13_bin.34.orig	Colwellia	minimus2_37964	65	74140	74412	-1	C	K07461	putative endonuclease								GIY-YIG catalytic domain [PF01541.24]		sp|O10332|Y079_NPVOP UPF0213 protein ORF82; Xu	Xu	0
POLA0515-13_bin.34.orig	Colwellia	minimus2_37964	66	74584	75417	1	D										Protein of unknown function (DUF2797) [PF10977.8]				0
POLA0515-13_bin.34.orig	Colwellia	minimus2_37964	67	75489	76334	1	D										HDOD domain [PF08668.12]				0
POLA0515-13_bin.34.orig	Colwellia	minimus2_37964	68	76300	76410	-1	E														0
POLA0515-13_bin.34.orig	Colwellia	minimus2_37964	69	76596	76934	1	C	K04751,K04752	nitrogen regulatory protein P-II 1; nitrogen regulatory protein P-II 2								Nitrogen regulatory protein P-II [PF00543.22]				0
POLA0515-13_bin.34.orig	Colwellia	minimus2_37964	70	76947	78227	1	C	K03320	ammonium transporter, Amt family								Ammonium Transporter Family [PF00909.21]				0
POLA0515-13_bin.34.orig	Colwellia	minimus2_37989	1	277	1533	-1	D										MMPL family [PF03176.15]				0
POLA0515-13_bin.34.orig	Colwellia	minimus2_37989	2	1608	2630	-1	D										MMPL family [PF03176.15]				0
POLA0515-13_bin.34.orig	Colwellia	minimus2_37989	3	2632	3657	-1	D										Photosynthesis system II assembly factor YCF48 [PF14870.6]				0
POLA0515-13_bin.34.orig	Colwellia	minimus2_37989	4	3748	5121	-1	D										Protein of unknown function (DUF1329) [PF07044.11]; Outer membrane lipoprotein-sorting protein [PF17131.4]				0
POLA0515-13_bin.34.orig	Colwellia	minimus2_37989	5	5131	7170	-1	D										Protein of unknown function (DUF1302) [PF06980.11]				0
POLA0515-13_bin.34.orig	Colwellia	minimus2_37989	6	7479	7694	-1	D										Protein of unknown function (DUF2835) [PF11197.8]				0
POLA0515-13_bin.34.orig	Colwellia	minimus2_37989	7	7707	10283	-1	C	K01256	aminopeptidase N [EC:3.4.11.2]	MER0084029	M01	MER0084029 - family M1 unassigned peptidases (Photobacterium sp. SKA34) [M01.UPW]#M01#{peptidase unit: 8-426}~source EAR53646~	TRUE	0.73	618	4.1e-190	Domain of unknown function (DUF3458_C) ARM repeats [PF17432.2]; Peptidase family M1 domain [PF01433.20]; Domain of unknown function (DUF3458) Ig-like fold [PF11940.8]; Peptidase M1 N-terminal domain [PF17900.1]				0
POLA0515-13_bin.34.orig	Colwellia	minimus2_37989	8	10665	12113	-1	C	K03315	Na+:H+ antiporter, NhaC family								Na+/H+ antiporter family [PF03553.14]				0
POLA0515-13_bin.34.orig	Colwellia	minimus2_37989	9	12332	14368	-1	C	K03797	carboxyl-terminal processing protease [EC:3.4.21.102]	MER1345384	S41A	MER1345384 - subfamily S41A unassigned peptidases (Colwellia agarivorans) [S41.UPA]#S41A#{peptidase unit: 362-536}~source WP_077342800~	FALSE	0.926	342	2.34e-98	Tail specific protease N-terminal domain [PF17804.1]; Peptidase family S41 [PF03572.18]; C-terminal domain of tail specific protease (DUF3340) [PF11818.8]; PDZ domain [PF00595.24]				0
POLA0515-13_bin.34.orig	Colwellia	minimus2_37989	10	14383	15036	-1	C	K03607	ProP effector								ProQ/FINO family [PF04352.13]; ProQ C-terminal domain [PF17516.2]				0
POLA0515-13_bin.34.orig	Colwellia	minimus2_37989	11	15059	15340	-1	E														0
POLA0515-13_bin.34.orig	Colwellia	minimus2_37989	12	15340	15825	-1	C	K08968	L-methionine (R)-S-oxide reductase [EC:1.8.4.14]								GAF domain [PF13185.6]				0
POLA0515-13_bin.34.orig	Colwellia	minimus2_37989	13	16258	17451	-1	C	K09788	2-methylaconitate isomerase [EC:5.3.3.-]								PrpF protein [PF04303.13]				0
POLA0515-13_bin.34.orig	Colwellia	minimus2_37989	14	17571	20186	-1	C	K20455	2-methylcitrate dehydratase (2-methyl-trans-aconitate forming) [EC:4.2.1.117]								Aconitase family (aconitate hydratase) [PF00330.20]; Aconitase C-terminal domain [PF00694.19]				0
POLA0515-13_bin.34.orig	Colwellia	minimus2_37989	15	20183	20332	-1	E														0
POLA0515-13_bin.34.orig	Colwellia	minimus2_37989	16	20351	21475	-1	C	K01659	2-methylcitrate synthase [EC:2.3.3.5]								Citrate synthase, C-terminal domain [PF00285.21]				0
POLA0515-13_bin.34.orig	Colwellia	minimus2_37989	17	21558	22460	-1	C	K03417	methylisocitrate lyase [EC:4.1.3.30]								Phosphoenolpyruvate phosphomutase [PF13714.6]; Isocitrate lyase family [PF00463.21]; Sybindin-like family [PF04099.12]				0
POLA0515-13_bin.34.orig	Colwellia	minimus2_37989	18	22480	23160	-1	C	K05799	GntR family transcriptional regulator, transcriptional repressor for pyruvate dehydrogenase complex								FCD domain [PF07729.12]; Bacterial regulatory proteins, gntR family [PF00392.21]				0
POLA0515-13_bin.34.orig	Colwellia	minimus2_37989	19	23356	24516	-1	C	K06373,K06373,K06374,K06374	spore maturation protein A; spore maturation protein A; spore maturation protein B; spore maturation protein B								Nucleoside recognition [PF07670.14]				0
POLA0515-13_bin.34.orig	Colwellia	minimus2_37989	20	25008	25775	-1	C	K03424	TatD DNase family protein [EC:3.1.21.-]								TatD related DNase [PF01026.21]				0
POLA0515-13_bin.34.orig	Colwellia	minimus2_37989	21	25837	26163	-1	C	K02676	type IV pilus assembly protein PilZ												0
POLA0515-13_bin.34.orig	Colwellia	minimus2_37989	22	26167	27129	-1	D										DNA polymerase III, delta subunit [PF13177.6]		sp|P04526|DPA44_BPT4 Sliding-clamp-loader gp44 subunit; XhXr	Xr;Xh	0
POLA0515-13_bin.34.orig	Colwellia	minimus2_37989	23	27183	27824	-1	C	K00943	dTMP kinase [EC:2.7.4.9]								Thymidylate kinase [PF02223.17]		sp|A4ZU96|KTHY_ABVP Putative thymidylate kinase; XhXr	Xr;Xh	0
POLA0515-13_bin.34.orig	Colwellia	minimus2_37989	24	27979	28983	-1	C	K07082	UPF0755 protein								YceG-like family [PF02618.16]				0
POLA0515-13_bin.34.orig	Colwellia	minimus2_37989	25	28983	29783	-1	C	K02619	4-amino-4-deoxychorismate lyase [EC:4.1.3.38]								Amino-transferase class IV [PF01063.19]				0
POLA0515-13_bin.34.orig	Colwellia	minimus2_37989	26	29989	31221	-1	C	K09458	3-oxoacyl-[acyl-carrier-protein] synthase II [EC:2.3.1.179]								Beta-ketoacyl synthase, N-terminal domain [PF00109.26]; Beta-ketoacyl synthase, C-terminal domain [PF02801.22]				0
POLA0515-13_bin.34.orig	Colwellia	minimus2_37989	27	31354	31587	-1	C	K02078	acyl carrier protein								Acyl-carrier [PF14573.6]; Phosphopantetheine attachment site [PF00550.25]		REFSEQ putative acyl carrier protein; Xu	Xu	0
POLA0515-13_bin.34.orig	Colwellia	minimus2_37989	28	31740	32474	-1	C	K00059	3-oxoacyl-[acyl-carrier protein] reductase [EC:1.1.1.100]								Enoyl-(Acyl carrier protein) reductase [PF13561.6]; short chain dehydrogenase [PF00106.25]; KR domain [PF08659.10]; NAD dependent epimerase/dehydratase family [PF01370.21]		sp|Q5UQM3|YR419_MIMIV Uncharacterized short-chain type dehydrogenase/reductase R419; Xh	Xh	0
POLA0515-13_bin.34.orig	Colwellia	minimus2_37989	29	32484	33419	-1	C	K00645	[acyl-carrier-protein] S-malonyltransferase [EC:2.3.1.39]								Acyl transferase domain [PF00698.21]				0
POLA0515-13_bin.34.orig	Colwellia	minimus2_37989	30	33484	34515	-1	C	K03621	phosphate acyltransferase [EC:2.3.1.274]								Fatty acid synthesis protein [PF02504.15]				0
POLA0515-13_bin.34.orig	Colwellia	minimus2_37989	31	34648	34818	-1	C	K02911	large subunit ribosomal protein L32								Ribosomal L32p protein family [PF01783.23]				0
POLA0515-13_bin.34.orig	Colwellia	minimus2_37989	32	34861	35373	-1	C	K07040	uncharacterized protein								Large ribosomal RNA subunit accumulation protein YceD [PF02620.17]				0
POLA0515-13_bin.34.orig	Colwellia	minimus2_37989	33	35492	36082	1	C	K06287	septum formation protein								Maf-like protein [PF02545.14]				0
POLA0515-13_bin.34.orig	Colwellia	minimus2_37989	34	36187	36837	-1	C	K01091	phosphoglycolate phosphatase [EC:3.1.3.18]								Haloacid dehalogenase-like hydrolase [PF13419.6]; HAD-hyrolase-like [PF13242.6]; haloacid dehalogenase-like hydrolase [PF00702.26]; haloacid dehalogenase-like hydrolase [PF12710.7]				0
POLA0515-13_bin.34.orig	Colwellia	minimus2_37989	35	36853	37827	-1	C	K06179	23S rRNA pseudouridine955/2504/2580 synthase [EC:5.4.99.24]								RNA pseudouridylate synthase [PF00849.22]				0
POLA0515-13_bin.34.orig	Colwellia	minimus2_37989	36	38475	41330	1	C	K08300	ribonuclease E [EC:3.1.26.12]								Ribonuclease E/G family [PF10150.9]				0
POLA0515-13_bin.34.orig	Colwellia	minimus2_37991	1	2	250	-1	C	K07733	prophage regulatory protein								Prophage CP4-57 regulatory protein (AlpA) [PF05930.12]				0
POLA0515-13_bin.34.orig	Colwellia	minimus2_37991	2	360	1157	-1	E														0
POLA0515-13_bin.34.orig	Colwellia	minimus2_37991	3	1251	2498	-1	D										Phage integrase family [PF00589.22]; Arm DNA-binding domain [PF13356.6]		sp|O10330|VLF1_NPVOP Very late expression factor 1; Xr	Xr	0
POLA0515-13_bin.34.orig	Colwellia	minimus2_37991	4	2554	2739	1	E														0
POLA0515-13_bin.34.orig	Colwellia	minimus2_37991	5	3119	3601	-1	C	K03664	SsrA-binding protein								SmpB protein [PF01668.18]				0
POLA0515-13_bin.34.orig	Colwellia	minimus2_37991	6	3755	4186	1	C	K18588	coenzyme Q-binding protein COQ10								Polyketide cyclase / dehydrase and lipid transport [PF03364.20]				0
POLA0515-13_bin.34.orig	Colwellia	minimus2_37991	7	4179	4535	1	C	K09801	uncharacterized protein								RnfH family Ubiquitin [PF03658.14]				0
POLA0515-13_bin.34.orig	Colwellia	minimus2_37991	8	4759	5106	-1	C	K06186	outer membrane protein assembly factor BamE								SmpA / OmlA family [PF04355.13]; Protein of unknown function (DUF3192) [PF11399.8]				0
POLA0515-13_bin.34.orig	Colwellia	minimus2_37991	9	5244	6911	-1	C	K03631	DNA repair protein RecN (Recombination protein N)								RecF/RecN/SMC N terminal domain [PF02463.19]; AAA domain [PF13476.6]				0
POLA0515-13_bin.34.orig	Colwellia	minimus2_37991	10	7507	7809	-1	D										Protein of unknown function (DUF3301) [PF11743.8]				0
POLA0515-13_bin.34.orig	Colwellia	minimus2_37991	11	7815	8852	-1	D										Protein of unknown function (DUF3549) [PF12069.8]				0
POLA0515-13_bin.34.orig	Colwellia	minimus2_37991	12	9099	9872	1	C	K06175	tRNA pseudouridine65 synthase [EC:5.4.99.26]								RNA pseudouridylate synthase [PF00849.22]				0
POLA0515-13_bin.34.orig	Colwellia	minimus2_37991	13	9938	10282	-1	E														0
POLA0515-13_bin.34.orig	Colwellia	minimus2_37991	14	10485	11309	-1	C	K00674	2,3,4,5-tetrahydropyridine-2,6-dicarboxylate N-succinyltransferase [EC:2.3.1.117]								Tetrahydrodipicolinate N-succinyltransferase N-terminal [PF14805.6]				0
POLA0515-13_bin.34.orig	Colwellia	minimus2_37991	15	11328	14003	-1	C	K00990	[protein-PII] uridylyltransferase [EC:2.7.7.59]								GlnD PII-uridylyltransferase [PF08335.11]; Putative nucleotidyltransferase DUF294 [PF03445.13]				0
POLA0515-13_bin.34.orig	Colwellia	minimus2_37991	16	14019	14807	-1	C	K01265	methionyl aminopeptidase [EC:3.4.11.18]	MER0057840	M24A	MER0057840 - methionyl aminopeptidase 1 ({Escherichia}-type) (Colwellia psychrerythraea) [M24.001]#M24A#{peptidase unit: 1-262}~source YP_268292~	TRUE	0.869	474	6.53e-151	Metallopeptidase family M24 [PF00557.24]				0
POLA0515-13_bin.34.orig	Colwellia	minimus2_37991	17	14934	15545	-1	E														0
POLA0515-13_bin.34.orig	Colwellia	minimus2_37991	18	15906	16634	1	C	K02967	small subunit ribosomal protein S2								Ribosomal protein S2 [PF00318.20]				0
POLA0515-13_bin.34.orig	Colwellia	minimus2_37991	19	16755	17591	1	C	K02357	elongation factor Ts								Elongation factor TS [PF00889.19]				0
POLA0515-13_bin.34.orig	Colwellia	minimus2_37991	20	17743	18483	1	C	K09903	uridylate kinase [EC:2.7.4.22]								Amino acid kinase family [PF00696.28]				0
POLA0515-13_bin.34.orig	Colwellia	minimus2_37991	21	18501	19058	1	C	K02838	ribosome recycling factor								Ribosome recycling factor [PF01765.19]				0
POLA0515-13_bin.34.orig	Colwellia	minimus2_37991	22	19235	19972	1	C	K00806	undecaprenyl diphosphate synthase [EC:2.5.1.31]								Putative undecaprenyl diphosphate synthase [PF01255.19]				0
POLA0515-13_bin.34.orig	Colwellia	minimus2_37991	23	20118	20984	1	C	K00981	phosphatidate cytidylyltransferase [EC:2.7.7.41]								Cytidylyltransferase family [PF01148.20]				0
POLA0515-13_bin.34.orig	Colwellia	minimus2_37991	24	20997	22223	1	C	K00099	1-deoxy-D-xylulose-5-phosphate reductoisomerase [EC:1.1.1.267]								DXP reductoisomerase C-terminal domain [PF13288.6]; 1-deoxy-D-xylulose 5-phosphate reductoisomerase C-terminal domain [PF08436.12]; 1-deoxy-D-xylulose 5-phosphate reductoisomerase [PF02670.16]				0
POLA0515-13_bin.34.orig	Colwellia	minimus2_37991	25	22246	23601	1	C	K11749,K11749	regulator of sigma E protease [EC:3.4.24.-]; regulator of sigma E protease [EC:3.4.24.-]	MER0894412	M50B	MER0894412 - subfamily M50B unassigned peptidases (Thalassomonas actiniarum) [M50.UPB]#M50B#{peptidase unit: 15-442}~source A0A0D8CWI9~	TRUE	0.706	607	2.69e-193	Peptidase family M50 [PF02163.22]; PDZ domain [PF17820.1]; PDZ domain [PF13180.6]				0
POLA0515-13_bin.34.orig	Colwellia	minimus2_37991	26	23655	26117	1	C	K07277	outer membrane protein insertion porin family								Surface antigen [PF01103.23]; Surface antigen variable number repeat [PF07244.15]; Haemolysin secretion/activation protein ShlB/FhaC/HecB [PF03865.13]				0
POLA0515-13_bin.34.orig	Colwellia	minimus2_37991	27	26219	26710	1	C	K06142	outer membrane protein								Outer membrane protein (OmpH-like) [PF03938.14]				0
POLA0515-13_bin.34.orig	Colwellia	minimus2_37991	28	26713	27747	1	C	K02536	UDP-3-O-[3-hydroxymyristoyl] glucosamine N-acyltransferase [EC:2.3.1.191]								UDP-3-O-[3-hydroxymyristoyl] glucosamine N-acyltransferase, LpxD [PF04613.14]; Bacterial transferase hexapeptide (six repeats) [PF00132.24]				0
POLA0515-13_bin.34.orig	Colwellia	minimus2_37991	29	27807	28259	1	C	K02372	3-hydroxyacyl-[acyl-carrier-protein] dehydratase [EC:4.2.1.59]								FabA-like domain [PF07977.13]				0
POLA0515-13_bin.34.orig	Colwellia	minimus2_37991	30	28281	29051	1	C	K00677	UDP-N-acetylglucosamine acyltransferase [EC:2.3.1.129]								Udp N-acetylglucosamine O-acyltransferase; Domain 2 [PF13720.6]; Bacterial transferase hexapeptide (six repeats) [PF00132.24]				0
POLA0515-13_bin.34.orig	Colwellia	minimus2_37991	31	29091	30272	1	C	K00748	lipid-A-disaccharide synthase [EC:2.4.1.182]								Lipid-A-disaccharide synthetase [PF02684.15]	GT19 lipid-A-disaccharide synthase (EC 2.4.1.182). [GT19]			0
POLA0515-13_bin.34.orig	Colwellia	minimus2_37991	32	30269	30952	1	C	K03470	ribonuclease HII [EC:3.1.26.4]								Ribonuclease HII [PF01351.18]		sp|Q11R91|RNH2_CYTH3 Ribonuclease HII; Xu	Xu	0
POLA0515-13_bin.34.orig	Colwellia	minimus2_37991	33	30952	34506	1	C	K02337	DNA polymerase III subunit alpha [EC:2.7.7.7]								Bacterial DNA polymerase III alpha NTPase domain [PF07733.12]; Bacterial DNA polymerase III alpha subunit finger domain [PF17657.1]; Helix-hairpin-helix motif [PF14579.6]; PHP domain [PF02811.19]		sp|O67125|DPO3A_AQUAE DNA polymerase III subunit alpha; XhXr	Xr;Xh	0
POLA0515-13_bin.34.orig	Colwellia	minimus2_37991	34	34548	35504	1	C	K01962	acetyl-CoA carboxylase carboxyl transferase subunit alpha [EC:6.4.1.2 2.1.3.15]								Acetyl co-enzyme A carboxylase carboxyltransferase alpha subunit [PF03255.14]; Carboxyl transferase domain [PF01039.22]; Malonate decarboxylase gamma subunit (MdcE) [PF06833.11]				0
POLA0515-13_bin.34.orig	Colwellia	minimus2_37991	35	35586	36950	1	C	K04075	tRNA(Ile)-lysidine synthase [EC:6.3.4.19]								PP-loop family [PF01171.20]; TilS substrate C-terminal domain [PF11734.8]; TilS substrate binding domain [PF09179.11]				0
POLA0515-13_bin.34.orig	Colwellia	minimus2_38010	1	2	136	-1	E														0
POLA0515-13_bin.34.orig	Colwellia	minimus2_38010	2	253	1419	1	C	K00564,K11391	16S rRNA (guanine1207-N2)-methyltransferase [EC:2.1.1.172]; 23S rRNA (guanine1835-N2)-methyltransferase [EC:2.1.1.174]								Methyltransferase small domain [PF05175.14]; Methyltransferase domain [PF13847.6]; Methyltransferase domain [PF13649.6]; Methyltransferase domain [PF08242.12]				0
POLA0515-13_bin.34.orig	Colwellia	minimus2_38010	3	1416	1985	1	C	K07286	uncharacterized lipoprotein								Uncharacterized lipoprotein [PF03923.13]				0
POLA0515-13_bin.34.orig	Colwellia	minimus2_38010	4	2030	2626	1	C	K03768	peptidyl-prolyl cis-trans isomerase B (cyclophilin B) [EC:5.2.1.8]								Cyclophilin type peptidyl-prolyl cis-trans isomerase/CLD [PF00160.21]				0
POLA0515-13_bin.34.orig	Colwellia	minimus2_38010	5	3047	3376	1	E														0
POLA0515-13_bin.34.orig	Colwellia	minimus2_38010	6	3488	5077	1	C	K08218	MFS transporter, PAT family, beta-lactamase induction signal transducer AmpG								Acetyl-coenzyme A transporter 1 [PF13000.7]				0
POLA0515-13_bin.34.orig	Colwellia	minimus2_38010	7	5573	5698	-1	E														0
POLA0515-13_bin.34.orig	Colwellia	minimus2_38010	8	5801	8611	1	D										Histidine kinase-, DNA gyrase B-, and HSP90-like ATPase [PF02518.26]; Response regulator receiver domain [PF00072.24]; His Kinase A (phospho-acceptor) domain [PF00512.25]; PAS fold [PF08447.12]				0
POLA0515-13_bin.34.orig	Colwellia	minimus2_38010	9	8604	8951	1	D										Hpt domain [PF01627.23]				0
POLA0515-13_bin.34.orig	Colwellia	minimus2_38010	10	8941	10239	1	D										Response regulator receiver domain [PF00072.24]				0
POLA0515-13_bin.34.orig	Colwellia	minimus2_38010	11	10418	13111	-1	D										CHASE domain [PF03924.13]				0
POLA0515-13_bin.34.orig	Colwellia	minimus2_38010	12	13535	15514	1	C	K00615	transketolase [EC:2.2.1.1]								Transketolase, thiamine diphosphate binding domain [PF00456.21]; Transketolase, pyrimidine binding domain [PF02779.24]; Transketolase, C-terminal domain [PF02780.20]; Dehydrogenase E1 component [PF00676.20]				0
POLA0515-13_bin.34.orig	Colwellia	minimus2_38010	13	15566	16585	1	C	K00134,K03472	glyceraldehyde 3-phosphate dehydrogenase [EC:1.2.1.12]; D-erythrose 4-phosphate dehydrogenase [EC:1.2.1.72]								Glyceraldehyde 3-phosphate dehydrogenase, C-terminal domain [PF02800.20]; Glyceraldehyde 3-phosphate dehydrogenase, NAD binding domain [PF00044.24]				0
POLA0515-13_bin.34.orig	Colwellia	minimus2_38010	14	16902	18080	1	C	K00927	phosphoglycerate kinase [EC:2.7.2.3]								Phosphoglycerate kinase [PF00162.19]				0
POLA0515-13_bin.34.orig	Colwellia	minimus2_38010	15	18472	19290	1	C	K03442	small conductance mechanosensitive channel								Mechanosensitive ion channel [PF00924.18]				0
POLA0515-13_bin.34.orig	Colwellia	minimus2_38010	16	19295	20062	1	C	K07283	putative salt-induced outer membrane protein								Protein of unknown function, DUF481 [PF04338.12]				0
POLA0515-13_bin.34.orig	Colwellia	minimus2_38010	17	20329	21264	1	D										Bacterial regulatory helix-turn-helix protein, lysR family [PF00126.27]				0
POLA0515-13_bin.34.orig	Colwellia	minimus2_38010	18	21291	21674	1	C	K06518	holin-like protein								LrgA family [PF03788.14]				0
POLA0515-13_bin.34.orig	Colwellia	minimus2_38010	19	21683	22399	1	D										LrgB-like family [PF04172.16]				0
POLA0515-13_bin.34.orig	Colwellia	minimus2_38010	20	22564	23019	1	E														0
POLA0515-13_bin.34.orig	Colwellia	minimus2_38010	21	23443	23721	1	D										PPIC-type PPIASE domain [PF13616.6]; PPIC-type PPIASE domain [PF00639.21]; PPIC-type PPIASE domain [PF13145.6]				0
POLA0515-13_bin.34.orig	Colwellia	minimus2_38010	22	24040	25305	-1	C	K03306	inorganic phosphate transporter, PiT family								Phosphate transporter family [PF01384.20]		sp|O58374|Y640_PYRHO Putative phosphate permease PH0640; Xh	Xh	0
POLA0515-13_bin.34.orig	Colwellia	minimus2_38010	23	25315	25995	-1	C	K07220	uncharacterized protein								Protein of unknown function DUF47 [PF01865.16]				0
POLA0515-13_bin.34.orig	Colwellia	minimus2_38010	24	26165	26866	-1	C	K02039	phosphate transport system protein								PhoU domain [PF01895.19]				0
POLA0515-13_bin.34.orig	Colwellia	minimus2_38010	25	26944	27768	-1	C	K02036	phosphate transport system ATP-binding protein [EC:7.3.2.1]								ABC transporter [PF00005.27]				0
POLA0515-13_bin.34.orig	Colwellia	minimus2_38010	26	27857	29527	-1	C	K02038	phosphate transport system permease protein								Binding-protein-dependent transport system inner membrane component [PF00528.22]				0
POLA0515-13_bin.34.orig	Colwellia	minimus2_38010	27	29548	31767	-1	C	K02037	phosphate transport system permease protein												0
POLA0515-13_bin.34.orig	Colwellia	minimus2_38010	28	32076	32438	-1	D										Protein of unknown function (DUF2750) [PF11042.8]				0
POLA0515-13_bin.34.orig	Colwellia	minimus2_38010	29	32562	35312	-1	C	K00372	assimilatory nitrate reductase catalytic subunit [EC:1.7.99.-]								Molybdopterin oxidoreductase [PF00384.22]; Molydopterin dinucleotide binding domain [PF01568.21]; Molybdopterin oxidoreductase Fe4S4 domain [PF04879.16]; BFD-like [2Fe-2S] binding domain [PF04324.15]				0
POLA0515-13_bin.34.orig	Colwellia	minimus2_38010	30	35422	36777	-1	D										Pyridine nucleotide-disulphide oxidoreductase [PF07992.14]; Rubredoxin NAD+ reductase C-terminal domain [PF18267.1]; Pyridine nucleotide-disulphide oxidoreductase [PF00070.27]; Glucose inhibited division protein A [PF01134.22]				0
POLA0515-13_bin.34.orig	Colwellia	minimus2_38010	31	37112	38692	-1	C	K03455	monovalent cation:H+ antiporter-2, CPA2 family								Sodium/hydrogen exchanger family [PF00999.21]; TrkA-N domain [PF02254.18]				0
POLA0515-13_bin.34.orig	Colwellia	minimus2_38010	32	39056	40729	1	C	K06020	energy-dependent translational throttle protein EttA								ABC transporter [PF00005.27]; ABC transporter [PF12848.7]; RecF/RecN/SMC N terminal domain [PF02463.19]				0
POLA0515-13_bin.34.orig	Colwellia	minimus2_38010	33	40826	41227	1	D										PilZ domain [PF07238.14]				0
POLA0515-13_bin.34.orig	Colwellia	minimus2_38010	34	41298	41795	1	D										ACT domain [PF13740.6]				0
POLA0515-13_bin.34.orig	Colwellia	minimus2_38010	35	41904	44012	1	C	K00937	polyphosphate kinase [EC:2.7.4.1]								Polyphosphate kinase C-terminal domain 1 [PF17941.1]; Polyphosphate kinase C-terminal domain 2 [PF13090.6]; Polyphosphate kinase middle domain [PF02503.17]; Polyphosphate kinase N-terminal domain [PF13089.6]				0
POLA0515-13_bin.34.orig	Colwellia	minimus2_38010	36	44018	45541	1	C	K01524	exopolyphosphatase / guanosine-5'-triphosphate,3'-diphosphate pyrophosphatase [EC:3.6.1.11 3.6.1.40]								Ppx/GppA phosphatase family [PF02541.16]				0
POLA0515-13_bin.34.orig	Colwellia	minimus2_38021	1	2	289	-1	E														0
POLA0515-13_bin.34.orig	Colwellia	minimus2_38021	2	399	2675	1	D			MER0248990	S09B	MER0248990 - subfamily S9B unassigned peptidases (Haliscomenobacter hydrossis) [S09.UPB]#S09B#{peptidase unit: 255-688}~source YP_004451207~	TRUE	0.604	512	1.99e-155	Dipeptidyl peptidase IV (DPP IV) N-terminal region [PF00930.21]; Prolyl oligopeptidase family [PF00326.21]; Dienelactone hydrolase family [PF01738.18]; Putative esterase [PF00756.20]				0
POLA0515-13_bin.34.orig	Colwellia	minimus2_38021	3	2871	3569	1	C	K03610	septum site-determining protein MinC								Septum formation inhibitor MinC, C-terminal domain [PF03775.16]; Septum formation inhibitor MinC, N-terminal domain [PF05209.13]				0
POLA0515-13_bin.34.orig	Colwellia	minimus2_38021	4	3590	4402	1	C	K03609	septum site-determining protein MinD								NUBPL iron-transfer P-loop NTPase [PF10609.9]; AAA domain [PF13614.6]; Cellulose biosynthesis protein BcsQ [PF06564.12]; CobQ/CobB/MinD/ParA nucleotide binding domain [PF01656.23]; VirC1 protein [PF07015.11]; ATPase MipZ [PF09140.11]; Anion-transporting ATPase [PF02374.15]		sp|P07620|PARA_ECOLX Plasmid partition protein A; Xh	Xh	0
POLA0515-13_bin.34.orig	Colwellia	minimus2_38021	5	4405	4668	1	C	K03608	cell division topological specificity factor								Septum formation topological specificity factor MinE [PF03776.14]				0
POLA0515-13_bin.34.orig	Colwellia	minimus2_38021	6	4732	5292	-1	C	K03790	[ribosomal protein S5]-alanine N-acetyltransferase [EC:2.3.1.267]								Acetyltransferase (GNAT) domain [PF13302.7]				0
POLA0515-13_bin.34.orig	Colwellia	minimus2_38021	7	5432	5710	-1	C	K09890	alternative ribosome-rescue factor								Alternative ribosome-rescue factor A [PF03889.13]				0
POLA0515-13_bin.34.orig	Colwellia	minimus2_38021	8	5753	6448	-1	C	K05368	aquacobalamin reductase / NAD(P)H-flavin reductase [EC:1.16.1.3 1.5.1.41]								Oxidoreductase NAD-binding domain [PF00175.21]; Oxidoreductase FAD-binding domain [PF00970.24]				0
POLA0515-13_bin.34.orig	Colwellia	minimus2_38021	9	6500	7987	-1	C	K03182	4-hydroxy-3-polyprenylbenzoate decarboxylase [EC:4.1.1.98]								3-octaprenyl-4-hydroxybenzoate carboxy-lyase [PF01977.16]				0
POLA0515-13_bin.34.orig	Colwellia	minimus2_38021	10	8072	9331	-1	C	K03628	transcription termination factor Rho								ATP synthase alpha/beta family, nucleotide-binding domain [PF00006.25]; Rho termination factor, RNA-binding domain [PF07497.12]; Rho termination factor, N-terminal domain [PF07498.12]				0
POLA0515-13_bin.34.orig	Colwellia	minimus2_38021	11	9588	10847	1	C	K03732	ATP-dependent RNA helicase RhlB [EC:3.6.4.13]								DEAD/DEAH box helicase [PF00270.29]; Helicase conserved C-terminal domain [PF00271.31]; ERCC3/RAD25/XPB C-terminal helicase [PF16203.5]				0
POLA0515-13_bin.34.orig	Colwellia	minimus2_38021	12	10854	12356	1	C	K01524	exopolyphosphatase / guanosine-5'-triphosphate,3'-diphosphate pyrophosphatase [EC:3.6.1.11 3.6.1.40]								Ppx/GppA phosphatase family [PF02541.16]				0
POLA0515-13_bin.34.orig	Colwellia	minimus2_38021	13	12353	13363	-1	C	K01698	porphobilinogen synthase [EC:4.2.1.24]								Delta-aminolevulinic acid dehydratase [PF00490.21]				0
POLA0515-13_bin.34.orig	Colwellia	minimus2_38021	14	13377	14885	-1	C	K21022	diguanylate cyclase [EC:2.7.7.65]								Diguanylate cyclase, GGDEF domain [PF00990.21]; HlyD membrane-fusion protein of T1SS [PF00529.20]		sp|Q5PLI4|DGCQ_SALPA Probable diguanylate cyclase DgcQ; Xh	Xh	0
POLA0515-13_bin.34.orig	Colwellia	minimus2_38021	15	14882	15673	-1	C	K03424	TatD DNase family protein [EC:3.1.21.-]								TatD related DNase [PF01026.21]				0
POLA0515-13_bin.34.orig	Colwellia	minimus2_38021	16	15765	16523	-1	C	K03118	sec-independent protein translocase protein TatC								Sec-independent protein translocase protein (TatC) [PF00902.18]				0
POLA0515-13_bin.34.orig	Colwellia	minimus2_38021	17	16520	16873	-1	C	K03117	sec-independent protein translocase protein TatB								mttA/Hcf106 family [PF02416.16]				0
POLA0515-13_bin.34.orig	Colwellia	minimus2_38021	18	16876	17112	-1	C	K03116	sec-independent protein translocase protein TatA								mttA/Hcf106 family [PF02416.16]				0
POLA0515-13_bin.34.orig	Colwellia	minimus2_38021	19	17235	18158	1	E														0
POLA0515-13_bin.34.orig	Colwellia	minimus2_38021	20	18174	20786	-1	C	K21023	diguanylate cyclase [EC:2.7.7.65]								EAL domain [PF00563.20]; HlyD membrane-fusion protein of T1SS [PF00529.20]; Diguanylate cyclase, GGDEF domain [PF00990.21]; GAF domain [PF13185.6]; GAF domain [PF13492.6]		sp|Q5PLI4|DGCQ_SALPA Probable diguanylate cyclase DgcQ; Xh	Xh	0
POLA0515-13_bin.34.orig	Colwellia	minimus2_38021	21	20922	21773	-1	C	K03089	RNA polymerase sigma-32 factor										sp|P33658|RPSG_CLOAB RNA polymerase sigma-G factor; Xh	Xh	0
POLA0515-13_bin.34.orig	Colwellia	minimus2_38021	22	22080	23057	-1	C	K09811	cell division transport system permease protein								FtsX extracellular domain [PF18075.1]				0
POLA0515-13_bin.34.orig	Colwellia	minimus2_38021	23	23044	23745	-1	C	K09812	cell division transport system ATP-binding protein								ABC transporter [PF00005.27]; AAA domain, putative AbiEii toxin, Type IV TA system [PF13304.6]				0
POLA0515-13_bin.34.orig	Colwellia	minimus2_38021	24	23764	25023	-1	C	K03110	fused signal recognition particle receptor								SRP54-type protein, GTPase domain [PF00448.22]; SRP54-type protein, helical bundle domain [PF02881.19]; Procyclic acidic repetitive protein (PARP) [PF05887.11]				0
POLA0515-13_bin.34.orig	Colwellia	minimus2_38021	25	25226	25804	1	C	K08316	16S rRNA (guanine966-N2)-methyltransferase [EC:2.1.1.171]								Conserved hypothetical protein 95 [PF03602.15]; S-adenosylmethionine-dependent methyltransferase [PF10672.9]; Methyltransferase small domain [PF05175.14]				0
POLA0515-13_bin.34.orig	Colwellia	minimus2_38021	26	25817	26179	-1	D										Domain of unknown function (DUF3471) [PF11954.8]				0
POLA0515-13_bin.34.orig	Colwellia	minimus2_38042	1	144	380	1	C	K09862	uncharacterized protein								DNA gyrase inhibitor YacG [PF03884.14]				0
POLA0515-13_bin.34.orig	Colwellia	minimus2_38042	2	458	850	-1	C	K03574	8-oxo-dGTP diphosphatase [EC:3.6.1.55]								NUDIX domain [PF00293.28]; NUDIX domain [PF14815.6]		sp|P32271|Y06L_BPT4 Uncharacterized 17.7 kDa protein in e-segB intergenic region; Xu	Xu	0
POLA0515-13_bin.34.orig	Colwellia	minimus2_38042	3	960	3638	-1	C	K03070	preprotein translocase subunit SecA [EC:7.4.2.8]								SecA DEAD-like domain [PF07517.14]; SecA Wing and Scaffold domain [PF07516.13]; SecA preprotein cross-linking domain [PF01043.20]; SEC-C motif [PF02810.15]				0
POLA0515-13_bin.34.orig	Colwellia	minimus2_38042	4	3742	4644	-1	D			MER0048750	M23B	MER0048750 - subfamily M23B unassigned peptidases (Colwellia psychrerythraea) [M23.UPB]#M23B#{peptidase unit: 130-296}~source AAZ24788~	FALSE	0.787	269	3.02e-79	Peptidase family M23 [PF01551.22]				0
POLA0515-13_bin.34.orig	Colwellia	minimus2_38042	5	4680	5162	1	E														0
POLA0515-13_bin.34.orig	Colwellia	minimus2_38042	6	5229	6146	-1	C	K02535	UDP-3-O-[3-hydroxymyristoyl] N-acetylglucosamine deacetylase [EC:3.5.1.108]								UDP-3-O-acyl N-acetylglycosamine deacetylase [PF03331.13]	CE11 UDP-3-0-acyl N-acetylglucosamine deacetylase (EC 3.5.1.108). [CE11]			0
POLA0515-13_bin.34.orig	Colwellia	minimus2_38042	7	6282	7445	-1	C	K03531	cell division protein FtsZ								FtsZ family, C-terminal domain [PF12327.8]; Tubulin/FtsZ family, GTPase domain [PF00091.25]				0
POLA0515-13_bin.34.orig	Colwellia	minimus2_38042	8	7576	8820	-1	C	K03590	cell division protein FtsA								Cell division protein FtsA [PF14450.6]; SHS2 domain inserted in FTSA [PF02491.20]; Type IV pilus assembly protein PilM; [PF11104.8]; MreB/Mbl protein [PF06723.13]; Hsp70 protein [PF00012.20]				0
POLA0515-13_bin.34.orig	Colwellia	minimus2_38042	9	8827	9582	-1	C	K03589	cell division protein FtsQ								Cell division protein FtsQ [PF03799.15]; POTRA domain, FtsQ-type [PF08478.10]				0
POLA0515-13_bin.34.orig	Colwellia	minimus2_38042	10	9619	10563	-1	C	K01921	D-alanine-D-alanine ligase [EC:6.3.2.4]								D-ala D-ala ligase C-terminus [PF07478.13]; D-ala D-ala ligase N-terminus [PF01820.21]; Carbamoyl-phosphate synthase L chain, ATP binding domain [PF02786.17]; RimK-like ATP-grasp domain [PF08443.11]; ATP-grasp domain [PF13535.6]				0
POLA0515-13_bin.34.orig	Colwellia	minimus2_38042	11	10563	12023	-1	C	K01924	UDP-N-acetylmuramate--alanine ligase [EC:6.3.2.8]								Mur ligase middle domain [PF08245.12]; Mur ligase family, glutamate ligase domain [PF02875.21]; Mur ligase family, catalytic domain [PF01225.25]				0
POLA0515-13_bin.34.orig	Colwellia	minimus2_38042	12	12032	13174	-1	C	K02563	UDP-N-acetylglucosamine--N-acetylmuramyl-(pentapeptide) pyrophosphoryl-undecaprenol N-acetylglucosamine transferase [EC:2.4.1.227]								Glycosyltransferase family 28 N-terminal domain [PF03033.20]; Glycosyltransferase family 28 C-terminal domain [PF04101.16]	GT28 1,2-diacylglycerol 3-beta-galactosyltransferase (EC 2.4.1.46); 1,2-diacylglycerol 3-beta-glucosyltransferase (EC 2.4.1.157); UDP-GlcNAc: Und-PP-MurAc-pentapeptide beta-N-acetylglucosaminyltransferase (EC 2.4.1.227); digalactosyldiacylglycerol synthase (EC 2.4.1.241) [GT28]			0
POLA0515-13_bin.34.orig	Colwellia	minimus2_38042	13	13171	14373	-1	C	K03588	cell division protein FtsW								Cell cycle protein [PF01098.19]				0
POLA0515-13_bin.34.orig	Colwellia	minimus2_38042	14	14370	15728	-1	C	K01925	UDP-N-acetylmuramoylalanine--D-glutamate ligase [EC:6.3.2.9]								Mur ligase middle domain [PF08245.12]; Putative NAD(P)-binding [PF13241.6]				0
POLA0515-13_bin.34.orig	Colwellia	minimus2_38042	15	15759	16841	-1	C	K01000	phospho-N-acetylmuramoyl-pentapeptide-transferase [EC:2.7.8.13]								Glycosyl transferase family 4 [PF00953.21]				0
POLA0515-13_bin.34.orig	Colwellia	minimus2_38042	16	16841	18232	-1	C	K01929	UDP-N-acetylmuramoyl-tripeptide--D-alanyl-D-alanine ligase [EC:6.3.2.10]								Mur ligase middle domain [PF08245.12]; Mur ligase family, glutamate ligase domain [PF02875.21]; Mur ligase family, catalytic domain [PF01225.25]				0
POLA0515-13_bin.34.orig	Colwellia	minimus2_38042	17	18229	19770	-1	C	K01928	UDP-N-acetylmuramoyl-L-alanyl-D-glutamate--2,6-diaminopimelate ligase [EC:6.3.2.13]								Mur ligase middle domain [PF08245.12]; Mur ligase family, glutamate ligase domain [PF02875.21]; Mur ligase family, catalytic domain [PF01225.25]				0
POLA0515-13_bin.34.orig	Colwellia	minimus2_38042	18	19763	21526	-1	C	K03587	cell division protein FtsI (penicillin-binding protein 3) [EC:3.4.16.4]								Penicillin binding protein transpeptidase domain [PF00905.22]; Penicillin-binding Protein dimerisation domain [PF03717.15]				0
POLA0515-13_bin.34.orig	Colwellia	minimus2_38042	19	21535	21849	-1	C	K03586	cell division protein FtsL								Cell division protein FtsL [PF04999.13]				0
POLA0515-13_bin.34.orig	Colwellia	minimus2_38042	20	21867	22808	-1	C	K03438	16S rRNA (cytosine1402-N4)-methyltransferase [EC:2.1.1.199]								MraW methylase family [PF01795.19]				0
POLA0515-13_bin.34.orig	Colwellia	minimus2_38042	21	22868	23386	-1	C	K03925	MraZ protein								MraZ protein, putative antitoxin-like [PF02381.18]				0
POLA0515-13_bin.34.orig	Colwellia	minimus2_38042	22	23637	24740	-1	D										ABC transporter [PF00005.27]; RecF/RecN/SMC N terminal domain [PF02463.19]				0
POLA0515-13_bin.34.orig	Colwellia	minimus2_38042	23	24737	26365	-1	C	K02011	iron(III) transport system permease protein								Binding-protein-dependent transport system inner membrane component [PF00528.22]				0
POLA0515-13_bin.34.orig	Colwellia	minimus2_38042	24	26660	27658	-1	C	K02012	iron(III) transport system substrate-binding protein								Bacterial extracellular solute-binding protein [PF13343.6]; Bacterial extracellular solute-binding protein [PF13416.6]				0
POLA0515-13_bin.34.orig	Colwellia	minimus2_38042	25	27856	28356	-1	E														0
POLA0515-13_bin.34.orig	Colwellia	minimus2_38042	26	28522	28878	-1	E														0
POLA0515-13_bin.34.orig	Colwellia	minimus2_38042	27	29025	29354	-1	E														0
POLA0515-13_bin.34.orig	Colwellia	minimus2_38042	28	29489	29803	-1	E														0
POLA0515-13_bin.34.orig	Colwellia	minimus2_38042	29	29943	30272	-1	E														0
POLA0515-13_bin.34.orig	Colwellia	minimus2_38042	30	30526	32103	1	C	K07711	two-component system, NtrC family, sensor histidine kinase GlrK [EC:2.7.13.3]								Histidine kinase-, DNA gyrase B-, and HSP90-like ATPase [PF02518.26]; His Kinase A (phospho-acceptor) domain [PF00512.25]; Histidine kinase-like ATPase domain [PF13581.6]; HAMP domain [PF00672.25]				0
POLA0515-13_bin.34.orig	Colwellia	minimus2_38042	31	32106	32723	1	E														0
POLA0515-13_bin.34.orig	Colwellia	minimus2_38042	32	32727	34103	1	C	K07715	two-component system, NtrC family, response regulator GlrR								Sigma-54 interaction domain [PF00158.26]; Sigma-54 interaction domain [PF14532.6]; Response regulator receiver domain [PF00072.24]; PAS domain [PF13426.7]				0
POLA0515-13_bin.34.orig	Colwellia	minimus2_38042	33	34108	35067	-1	E														0
POLA0515-13_bin.34.orig	Colwellia	minimus2_38042	34	35090	35689	-1	C	K00860	adenylylsulfate kinase [EC:2.7.1.25]								Adenylylsulphate kinase [PF01583.20]; AAA domain [PF13671.6]; ATP-sulfurylase [PF01747.17]				0
POLA0515-13_bin.34.orig	Colwellia	minimus2_38042	35	35745	37472	-1	D										Sodium:sulfate symporter transmembrane region [PF00939.19]; Citrate transporter [PF03600.16]; TrkA-C domain [PF02080.21]				0
POLA0515-13_bin.34.orig	Colwellia	minimus2_38042	36	37649	39058	-1	C	K00956	sulfate adenylyltransferase subunit 1 [EC:2.7.7.4]								Elongation factor Tu GTP binding domain [PF00009.27]; Elongation factor Tu C-terminal domain [PF03143.17]		sp|P15170|ERF3A_HUMAN Eukaryotic peptide chain release factor GTP-binding subunit ERF3A; Xh	Xh	0
POLA0515-13_bin.34.orig	Colwellia	minimus2_38042	37	39214	40113	-1	C	K00957	sulfate adenylyltransferase subunit 2 [EC:2.7.7.4]								Phosphoadenosine phosphosulfate reductase family [PF01507.19]				0
POLA0515-13_bin.34.orig	Colwellia	minimus2_38042	38	40365	41264	-1	C	K00963	UTP--glucose-1-phosphate uridylyltransferase [EC:2.7.7.9]								Nucleotidyl transferase [PF00483.23]; MobA-like NTP transferase domain [PF12804.7]		sp|Q5UNV4|UNAP_MIMIV Probable UDP-N-acetylglucosamine pyrophosphorylase; Xh	Xh	0
POLA0515-13_bin.34.orig	Colwellia	minimus2_38042	39	41356	41898	-1	D										GDP-mannose 4,6 dehydratase [PF16363.5]; NAD dependent epimerase/dehydratase family [PF01370.21]; 3-beta hydroxysteroid dehydrogenase/isomerase family [PF01073.19]				0
POLA0515-13_bin.34.orig	Colwellia	minimus2_38047	1	1	120	1	E														0
POLA0515-13_bin.34.orig	Colwellia	minimus2_38047	2	348	1460	1	D										Protein of unknown function (DUF3083) [PF11281.8]				0
POLA0515-13_bin.34.orig	Colwellia	minimus2_38047	3	1636	2157	-1	E														0
POLA0515-13_bin.34.orig	Colwellia	minimus2_38047	4	2427	3851	1	C	K00404	cytochrome c oxidase cbb3-type subunit I [EC:7.1.1.9]								Cytochrome C and Quinol oxidase polypeptide I [PF00115.20]				0
POLA0515-13_bin.34.orig	Colwellia	minimus2_38047	5	3862	4506	1	C	K00405	cytochrome c oxidase cbb3-type subunit II								Cytochrome C oxidase, mono-heme subunit/FixO [PF02433.15]				1
POLA0515-13_bin.34.orig	Colwellia	minimus2_38047	6	4512	4709	1	C	K00407	cytochrome c oxidase cbb3-type subunit IV								Cbb3-type cytochrome oxidase component FixQ [PF05545.11]				0
POLA0515-13_bin.34.orig	Colwellia	minimus2_38047	7	4709	5683	1	C	K00406	cytochrome c oxidase cbb3-type subunit III								N-terminal domain of cytochrome oxidase-cbb3, FixP [PF14715.6]; Cytochrome C oxidase, cbb3-type, subunit III [PF13442.6]; Cytochrome c [PF00034.21]				2
POLA0515-13_bin.34.orig	Colwellia	minimus2_38047	8	5895	6386	1	C	K09926	uncharacterized protein								FixH [PF05751.11]				0
POLA0515-13_bin.34.orig	Colwellia	minimus2_38047	9	6407	8842	1	D										E1-E2 ATPase [PF00122.20]; haloacid dehalogenase-like hydrolase [PF00702.26]; Putative metal-binding domain of cation transport ATPase [PF12156.8]; Heavy-metal-associated domain [PF00403.26]				0
POLA0515-13_bin.34.orig	Colwellia	minimus2_38047	10	8839	9051	1	D										Cytochrome oxidase maturation protein cbb3-type [PF03597.15]				0
POLA0515-13_bin.34.orig	Colwellia	minimus2_38047	11	9051	9710	1	C	K09792	uncharacterized protein								Cytochrome C biogenesis protein transmembrane region [PF13386.6]				0
POLA0515-13_bin.34.orig	Colwellia	minimus2_38047	12	9777	10505	1	C	K01420	CRP/FNR family transcriptional regulator, anaerobic regulatory protein								Crp-like helix-turn-helix domain [PF13545.6]; Cyclic nucleotide-binding domain [PF00027.29]; Bacterial regulatory proteins, crp family [PF00325.20]				0
POLA0515-13_bin.34.orig	Colwellia	minimus2_38047	13	10577	11506	1	C	K14055	universal stress protein E								Universal stress protein family [PF00582.26]				0
POLA0515-13_bin.34.orig	Colwellia	minimus2_38047	14	11981	12946	1	C	K14058	tRNA 2-thiocytidine biosynthesis protein TtcA								PP-loop family [PF01171.20]				0
POLA0515-13_bin.34.orig	Colwellia	minimus2_38047	15	13047	13883	-1	C	K03796	Bax protein								Mannosyl-glycoprotein endo-beta-N-acetylglucosaminidase [PF01832.20]	GH73 lysozyme (EC 3.2.1.17); mannosyl-glycoprotein endo-beta-N-acetylglucosaminidase (EC 3.2.1.96); peptidoglycan hydrolase with endo-beta-N-acetylglucosaminidase specificity (EC 3.2.1.-) [GH73]			0
POLA0515-13_bin.34.orig	Colwellia	minimus2_38047	16	13892	14698	-1	E														0
POLA0515-13_bin.34.orig	Colwellia	minimus2_38047	17	14781	15329	-1	C	K09941	uncharacterized protein								Protein of unknown function (DUF1415) [PF07209.12]				0
POLA0515-13_bin.34.orig	Colwellia	minimus2_38047	18	15335	17122	-1	D										ABC transporter [PF00005.27]; ABC transporter transmembrane region [PF00664.23]; RecF/RecN/SMC N terminal domain [PF02463.19]				0
POLA0515-13_bin.34.orig	Colwellia	minimus2_38047	19	17306	17938	1	D										Protein of unknown function (DUF2937) [PF11157.8]				0
POLA0515-13_bin.34.orig	Colwellia	minimus2_38047	20	18129	18419	-1	C	K04764	integration host factor subunit alpha								Bacterial DNA-binding protein [PF00216.21]; HU domain fused to wHTH, Ig, or Glycine-rich motif [PF18291.1]		sp|P0A3H0|DBH_GEOSE DNA-binding protein HU; Xr	Xr	0
POLA0515-13_bin.34.orig	Colwellia	minimus2_38047	21	18423	20822	-1	C	K01890	phenylalanyl-tRNA synthetase beta chain [EC:6.1.1.20]								B3/4 domain [PF03483.17]; Phenylalanyl tRNA synthetase beta chain CLM domain [PF17759.1]; Ferredoxin-fold anticodon binding domain [PF03147.14]; Putative tRNA binding domain [PF01588.20]; tRNA synthetase B5 domain [PF03484.15]				0
POLA0515-13_bin.34.orig	Colwellia	minimus2_38047	22	20834	21814	-1	C	K01889	phenylalanyl-tRNA synthetase alpha chain [EC:6.1.1.20]								tRNA synthetases class II core domain (F) [PF01409.20]; Aminoacyl tRNA synthetase class II, N-terminal domain [PF02912.18]; Phenylalanyl tRNA synthetase beta chain CLM domain [PF17759.1]				0
POLA0515-13_bin.34.orig	Colwellia	minimus2_38047	23	22471	23385	1	C	K03406	methyl-accepting chemotaxis protein	MER0501642	M23B	MER0501642 - subfamily M23B unassigned peptidases (Clostridium saccharobutylicum) [M23.UPB]#M23B#{peptidase unit: 361-556}~source YP_008673405~	FALSE	0.372	66	2.89e-10	Methyl-accepting chemotaxis protein (MCP) signalling domain [PF00015.21]; Cache domain [PF02743.18]				0
POLA0515-13_bin.34.orig	Colwellia	minimus2_38047	24	23514	23921	-1	D										SAICAR synthetase [PF01259.18]				0
POLA0515-13_bin.34.orig	Colwellia	minimus2_38052	1	1	234	1	D										Domain of unknown function [PF16385.5]				0
POLA0515-13_bin.34.orig	Colwellia	minimus2_38052	2	407	1774	-1	C	K21012	polysaccharide biosynthesis protein PelG								Putative exopolysaccharide Exporter (EPS-E) [PF16933.5]				0
POLA0515-13_bin.34.orig	Colwellia	minimus2_38052	3	1762	3276	-1	C	K21011	polysaccharide biosynthesis protein PelF								Domain of unknown function (DUF3492) [PF11997.8]; Glycosyl transferases group 1 [PF00534.20]; Glycosyl transferases group 1 [PF13692.6]	GT4 sucrose synthase (EC 2.4.1.13); sucrose-phosphate synthase (EC 2.4.1.14); alpha-glucosyltransferase (EC 2.4.1.52); lipopolysaccharide N-acetylglucosaminyltransferase (EC 2.4.1.56); phosphatidylinositol alpha-mannosyltransferase (EC 2.4.1.57); GDP-Man: Man1GlcNAc2-PP-dolichol alpha-1,3-mannosyltransferase (EC 2.4.1.132); GDP-Man: Man3GlcNAc2-PP-dolichol/Man4GlcNAc2-PP-dolichol alpha-1,2-mannos…			0
POLA0515-13_bin.34.orig	Colwellia	minimus2_38052	4	3269	4240	-1	C	K21010	polysaccharide biosynthesis protein PelE												0
POLA0515-13_bin.34.orig	Colwellia	minimus2_38052	5	4262	5695	-1	C	K21009	polysaccharide biosynthesis protein PelD								PelD GGDEF domain [PF16963.5]				0
POLA0515-13_bin.34.orig	Colwellia	minimus2_38052	6	5695	6210	-1	C	K21008	polysaccharide biosynthesis protein PelC								Putative bacterial lipoprotein (DUF799) [PF05643.11]				0
POLA0515-13_bin.34.orig	Colwellia	minimus2_38052	7	6223	9762	-1	C	K21007	polysaccharide biosynthesis protein PelB												0
POLA0515-13_bin.34.orig	Colwellia	minimus2_38052	8	9713	12472	-1	C	K21006	polysaccharide biosynthesis protein PelA								Glycoside-hydrolase family GH114 [PF03537.13]				0
POLA0515-13_bin.34.orig	Colwellia	minimus2_38052	9	12718	12909	-1	E														0
POLA0515-13_bin.34.orig	Colwellia	minimus2_38052	10	12941	13555	-1	C	K03189	urease accessory protein								Urease alpha-subunit, N-terminal domain [PF00449.20]; CobW/HypB/UreG, nucleotide-binding domain [PF02492.19]				0
POLA0515-13_bin.34.orig	Colwellia	minimus2_38052	11	13620	14333	-1	C	K03188	urease accessory protein								UreF [PF01730.16]				0
POLA0515-13_bin.34.orig	Colwellia	minimus2_38052	12	14393	14866	-1	C	K03187	urease accessory protein								UreE urease accessory protein, C-terminal domain [PF05194.12]; UreE urease accessory protein, N-terminal domain [PF02814.15]				0
POLA0515-13_bin.34.orig	Colwellia	minimus2_38052	13	15075	16778	-1	C	K01428	urease subunit alpha [EC:3.5.1.5]	MER0247664	M38	MER0247664 - urease (Alteromonas sp. SN2) [M38.982]#M38#{peptidase unit: 4-567}~source YP_004469420~	TRUE	0.919	1085	0	Urease alpha-subunit, N-terminal domain [PF00449.20]; Amidohydrolase family [PF01979.20]				0
POLA0515-13_bin.34.orig	Colwellia	minimus2_38052	14	16780	17121	-1	C	K01429	urease subunit beta [EC:3.5.1.5]	MER0004826	M38	MER0004826 - urease (Klebsiella aerogenes) [M38.982]#M38#{peptidase unit: 11-90}~source URE2_KLEAE~	FALSE	0.694	108	7.11e-27	Urease beta subunit [PF00699.20]				0
POLA0515-13_bin.34.orig	Colwellia	minimus2_38052	15	17132	17434	-1	C	K01430	urease subunit gamma [EC:3.5.1.5]								Urease, gamma subunit [PF00547.18]				0
POLA0515-13_bin.34.orig	Colwellia	minimus2_38052	16	17489	18382	-1	C	K03190	urease accessory protein								UreD urease accessory protein [PF01774.17]				0
POLA0515-13_bin.34.orig	Colwellia	minimus2_38052	17	18417	19112	-1	C	K10822,K11963	nonpolar-amino-acid-transporting ATPase [EC:7.4.2.2]; urea transport system ATP-binding protein								ABC transporter [PF00005.27]				0
POLA0515-13_bin.34.orig	Colwellia	minimus2_38052	18	19109	19957	-1	C	K10822,K11962	nonpolar-amino-acid-transporting ATPase [EC:7.4.2.2]; urea transport system ATP-binding protein								ABC transporter [PF00005.27]				0
POLA0515-13_bin.34.orig	Colwellia	minimus2_38052	19	19954	21150	-1	C	K11961	urea transport system permease protein								Branched-chain amino acid transport system / permease component [PF02653.16]				0
POLA0515-13_bin.34.orig	Colwellia	minimus2_38052	20	21150	22850	-1	C	K01997,K11960	branched-chain amino acid transport system permease protein; urea transport system permease protein								Branched-chain amino acid transport system / permease component [PF02653.16]				0
POLA0515-13_bin.34.orig	Colwellia	minimus2_38052	21	23053	24339	-1	C	K11959	urea transport system substrate-binding protein								Periplasmic binding protein domain [PF13433.6]; Periplasmic binding protein [PF13458.6]				0
POLA0515-13_bin.34.orig	Colwellia	minimus2_38052	22	24433	25380	-1	D										Putative beta-barrel porin-2, OmpL-like. bbp2 [PF07642.11]				0
POLA0515-13_bin.34.orig	Colwellia	minimus2_38052	23	25853	26728	1	D										Putative phage abortive infection protein [PF16872.5]				0
POLA0515-13_bin.34.orig	Colwellia	minimus2_38052	24	27550	27936	1	E														0
POLA0515-13_bin.34.orig	Colwellia	minimus2_38052	25	28371	28577	1	D										ParD-like antitoxin of type II bacterial toxin-antitoxin system [PF11903.8]				0
POLA0515-13_bin.34.orig	Colwellia	minimus2_38052	26	28570	29346	1	C	K01265	methionyl aminopeptidase [EC:3.4.11.18]	MER0319115	M24A	MER0319115 - methionyl aminopeptidase 1 ({Escherichia}-type) (Pseudoalteromonas haloplanktis) [M24.001]#M24A#{peptidase unit: 5-255}~source ZP_08409822~	FALSE	0.828	427	1.45e-134	Metallopeptidase family M24 [PF00557.24]				0
POLA0515-13_bin.34.orig	Colwellia	minimus2_38052	27	29827	33150	1	D										Histidine kinase-, DNA gyrase B-, and HSP90-like ATPase [PF02518.26]; Response regulator receiver domain [PF00072.24]; His Kinase A (phospho-acceptor) domain [PF00512.25]		sp|Q9HUI3|ARUS_PSEAE Sensor histidine kinase AruS; Xh	Xh	0
POLA0515-13_bin.34.orig	Colwellia	minimus2_38052	28	33162	34049	1	D										Response regulator receiver domain [PF00072.24]; Bacterial regulatory proteins, luxR family [PF00196.19]				0
POLA0515-13_bin.34.orig	Colwellia	minimus2_38052	29	34244	34657	1	C	K14761	ribosome-associated protein								S4 domain [PF13275.6]				0
POLA0515-13_bin.34.orig	Colwellia	minimus2_38052	30	34824	36536	1	C	K01881	prolyl-tRNA synthetase [EC:6.1.1.15]								tRNA synthetase class II core domain (G, H, P, S and T) [PF00587.25]; Aminoacyl-tRNA editing domain [PF04073.15]; Anticodon binding domain [PF03129.20]; Histidyl-tRNA synthetase [PF13393.6]				0
POLA0515-13_bin.34.orig	Colwellia	minimus2_38052	31	36603	38081	-1	C	K00864	glycerol kinase [EC:2.7.1.30]								FGGY family of carbohydrate kinases, N-terminal domain [PF00370.21]; FGGY family of carbohydrate kinases, C-terminal domain [PF02782.16]				0
POLA0515-13_bin.34.orig	Colwellia	minimus2_38052	32	38239	39750	1	C	K00111	glycerol-3-phosphate dehydrogenase [EC:1.1.5.3]								FAD dependent oxidoreductase [PF01266.24]; C-terminal domain of alpha-glycerophosphate oxidase [PF16901.5]				0
POLA0515-13_bin.34.orig	Colwellia	minimus2_38052	33	40063	40872	1	E														0
POLA0515-13_bin.34.orig	Colwellia	minimus2_38054	1	338	1315	1	C	K04568	elongation factor P--(R)-beta-lysine ligase [EC:6.3.1.-]								tRNA synthetases class II (D, K and N) [PF00152.20]				0
POLA0515-13_bin.34.orig	Colwellia	minimus2_38054	2	1387	1767	1	D										MerC mercury resistance protein [PF03203.14]				0
POLA0515-13_bin.34.orig	Colwellia	minimus2_38054	3	1764	3167	-1	C	K07712	two-component system, NtrC family, nitrogen regulation response regulator GlnG								Sigma-54 interaction domain [PF00158.26]; Sigma-54 interaction domain [PF14532.6]; Response regulator receiver domain [PF00072.24]; PAS domain [PF13426.7]; AAA domain (dynein-related subfamily) [PF07728.14]; Bacterial regulatory protein, Fis family [PF02954.19]				0
POLA0515-13_bin.34.orig	Colwellia	minimus2_38054	4	3167	4252	-1	C	K07708	two-component system, NtrC family, nitrogen regulation sensor histidine kinase GlnL [EC:2.7.13.3]								Histidine kinase-, DNA gyrase B-, and HSP90-like ATPase [PF02518.26]; His Kinase A (phospho-acceptor) domain [PF00512.25]; PAS fold [PF00989.25]				0
POLA0515-13_bin.34.orig	Colwellia	minimus2_38054	5	4335	4865	-1	E														0
POLA0515-13_bin.34.orig	Colwellia	minimus2_38054	6	4976	6382	-1	C	K01915	glutamine synthetase [EC:6.3.1.2]								Glutamine synthetase, catalytic domain [PF00120.24]; Glutamine synthetase, beta-Grasp domain [PF03951.19]				0
POLA0515-13_bin.34.orig	Colwellia	minimus2_38054	7	6835	8652	1	C	K06207	GTP-binding protein								Elongation factor Tu GTP binding domain [PF00009.27]; Elongation factor G C-terminus [PF00679.24]; Elongation factor Tu domain 2 [PF03144.25]				0
POLA0515-13_bin.34.orig	Colwellia	minimus2_38054	8	8819	10990	-1	C	K01915	glutamine synthetase [EC:6.3.1.2]								Glutamine synthetase type III N terminal [PF12437.8]; Glutamine synthetase C-terminal domain [PF18318.1]; Glutamine synthetase, catalytic domain [PF00120.24]				0
POLA0515-13_bin.34.orig	Colwellia	minimus2_38054	9	11593	11817	-1	E														0
POLA0515-13_bin.34.orig	Colwellia	minimus2_38054	10	11920	12819	1	C	K07058	membrane protein								Virulence factor BrkB [PF03631.15]				0
POLA0515-13_bin.34.orig	Colwellia	minimus2_38054	11	12834	13799	1	C	K01259	proline iminopeptidase [EC:3.4.11.5]	MER1341584	S33	MER1341584 - family S33 unassigned peptidases (Colwellia sp. UCD-KL20) [S33.UPW]#S33#{peptidase unit: 16-313}~source WP_076417316~	TRUE	0.875	543	1.12e-173	alpha/beta hydrolase fold [PF00561.20]; Serine aminopeptidase, S33 [PF12146.8]; Alpha/beta hydrolase family [PF12697.7]				0
POLA0515-13_bin.34.orig	Colwellia	minimus2_38054	12	13811	14248	1	C	K07560	D-aminoacyl-tRNA deacylase [EC:3.1.1.96]								D-Tyr-tRNA(Tyr) deacylase [PF02580.16]				0
POLA0515-13_bin.34.orig	Colwellia	minimus2_38054	13	14291	15163	1	D										RmlD substrate binding domain [PF04321.17]; NAD dependent epimerase/dehydratase family [PF01370.21]				0
POLA0515-13_bin.34.orig	Colwellia	minimus2_38054	14	15207	15500	1	E														0
POLA0515-13_bin.34.orig	Colwellia	minimus2_38054	15	15680	17224	-1	C	K01745	histidine ammonia-lyase [EC:4.3.1.3]								Aromatic amino acid lyase [PF00221.19]				0
POLA0515-13_bin.34.orig	Colwellia	minimus2_38054	16	17235	18953	-1	C	K01712	urocanate hydratase [EC:4.2.1.49]								Urocanase C-terminal domain [PF17392.2]; Urocanase Rossmann-like domain [PF01175.18]; Urocanase N-terminal domain [PF17391.2]				0
POLA0515-13_bin.34.orig	Colwellia	minimus2_38054	17	19014	19745	-1	C	K05836	GntR family transcriptional regulator, histidine utilization repressor								Bacterial regulatory proteins, gntR family [PF00392.21]; DeoR-like helix-turn-helix domain [PF08220.12]				0
POLA0515-13_bin.34.orig	Colwellia	minimus2_38054	18	19897	21162	1	C	K01468	imidazolonepropionase [EC:3.5.2.7]	MER0057826	M38	MER0057826 - family M38 non-peptidase homologues (Colwellia psychrerythraea) [M38.UNW]#M38#{peptidase unit: 59-399}~source YP_267660~	TRUE	0.728	498	4.87e-156	Amidohydrolase family [PF01979.20]; Amidohydrolase family [PF07969.11]				0
POLA0515-13_bin.34.orig	Colwellia	minimus2_38054	19	21264	21485	-1	E														0
POLA0515-13_bin.34.orig	Colwellia	minimus2_38054	20	21560	22729	1	D										Diguanylate cyclase, GGDEF domain [PF00990.21]				0
POLA0515-13_bin.34.orig	Colwellia	minimus2_38054	21	22986	23057	1	E														0
POLA0515-13_bin.34.orig	Colwellia	minimus2_38101	1	31	807	1	C	K01265	methionyl aminopeptidase [EC:3.4.11.18]	MER0319115	M24A	MER0319115 - methionyl aminopeptidase 1 ({Escherichia}-type) (Pseudoalteromonas haloplanktis) [M24.001]#M24A#{peptidase unit: 5-255}~source ZP_08409822~	TRUE	0.827	428	5.62e-135	Metallopeptidase family M24 [PF00557.24]				0
POLA0515-13_bin.34.orig	Colwellia	minimus2_38101	2	1288	4611	1	D										Histidine kinase-, DNA gyrase B-, and HSP90-like ATPase [PF02518.26]; Response regulator receiver domain [PF00072.24]; His Kinase A (phospho-acceptor) domain [PF00512.25]		sp|Q9HUI3|ARUS_PSEAE Sensor histidine kinase AruS; Xh	Xh	0
POLA0515-13_bin.34.orig	Colwellia	minimus2_38101	3	4623	5510	1	D										Response regulator receiver domain [PF00072.24]; Bacterial regulatory proteins, luxR family [PF00196.19]				0
POLA0515-13_bin.34.orig	Colwellia	minimus2_38101	4	5705	6118	1	C	K14761	ribosome-associated protein								S4 domain [PF13275.6]				0
POLA0515-13_bin.34.orig	Colwellia	minimus2_38101	5	6285	7997	1	C	K01881	prolyl-tRNA synthetase [EC:6.1.1.15]								tRNA synthetase class II core domain (G, H, P, S and T) [PF00587.25]; Aminoacyl-tRNA editing domain [PF04073.15]; Anticodon binding domain [PF03129.20]; Histidyl-tRNA synthetase [PF13393.6]				0
POLA0515-13_bin.34.orig	Colwellia	minimus2_38101	6	8064	9542	-1	C	K00864	glycerol kinase [EC:2.7.1.30]								FGGY family of carbohydrate kinases, N-terminal domain [PF00370.21]; FGGY family of carbohydrate kinases, C-terminal domain [PF02782.16]				0
POLA0515-13_bin.34.orig	Colwellia	minimus2_38101	7	9700	11211	1	C	K00111	glycerol-3-phosphate dehydrogenase [EC:1.1.5.3]								FAD dependent oxidoreductase [PF01266.24]; C-terminal domain of alpha-glycerophosphate oxidase [PF16901.5]				0
POLA0515-13_bin.34.orig	Colwellia	minimus2_38101	8	11524	14109	1	C	K21023	diguanylate cyclase [EC:2.7.7.65]								EAL domain [PF00563.20]; 7TM diverse intracellular signalling [PF07695.11]				0
POLA0515-13_bin.34.orig	Colwellia	minimus2_38101	9	14231	15211	1	D										Conserved hypothetical protein 698 [PF03601.14]				0
POLA0515-13_bin.34.orig	Colwellia	minimus2_38101	10	15423	16118	-1	C	K01591	orotidine-5'-phosphate decarboxylase [EC:4.1.1.23]								Orotidine 5'-phosphate decarboxylase / HUMPS family [PF00215.24]				0
POLA0515-13_bin.34.orig	Colwellia	minimus2_38101	11	16302	17468	-1	C	K19804	lipopolysaccharide assembly protein B								Rubredoxin metal binding domain [PF18073.1]				1
POLA0515-13_bin.34.orig	Colwellia	minimus2_38101	12	17481	17720	-1	C	K08992	lipopolysaccharide assembly protein A												0
POLA0515-13_bin.34.orig	Colwellia	minimus2_38101	13	17823	18110	-1	C	K05788	integration host factor subunit beta								Bacterial DNA-binding protein [PF00216.21]; HU domain fused to wHTH, Ig, or Glycine-rich motif [PF18291.1]				0
POLA0515-13_bin.34.orig	Colwellia	minimus2_38101	14	18195	19859	-1	C	K02945,K02945	small subunit ribosomal protein S1; small subunit ribosomal protein S1								S1 RNA binding domain [PF00575.23]				0
POLA0515-13_bin.34.orig	Colwellia	minimus2_38101	15	19958	20647	-1	C	K00945	CMP/dCMP kinase [EC:2.7.4.25]								Cytidylate kinase [PF02224.18]; Cytidylate kinase-like family [PF13189.6]; Adenylate kinase [PF00406.22]				0
POLA0515-13_bin.34.orig	Colwellia	minimus2_38101	16	20730	22010	-1	C	K00800	3-phosphoshikimate 1-carboxyvinyltransferase [EC:2.5.1.19]								EPSP synthase (3-phosphoshikimate 1-carboxyvinyltransferase) [PF00275.20]				0
POLA0515-13_bin.34.orig	Colwellia	minimus2_38101	17	22012	23097	-1	C	K00831	phosphoserine aminotransferase [EC:2.6.1.52]								Aminotransferase class-V [PF00266.19]				0
POLA0515-13_bin.34.orig	Colwellia	minimus2_38101	18	23250	25931	-1	C	K02469	DNA gyrase subunit A [EC:5.6.2.2]								DNA gyrase/topoisomerase IV, subunit A [PF00521.20]; DNA gyrase C-terminal domain, beta-propeller [PF03989.13]		sp|P08096|TOP2_SCHPO DNA topoisomerase 2; Xh	Xh	0
POLA0515-13_bin.34.orig	Colwellia	minimus2_38101	19	26328	27038	1	C	K00568	2-polyprenyl-6-hydroxyphenyl methylase / 3-demethylubiquinone-9 3-methyltransferase [EC:2.1.1.222 2.1.1.64]								Methyltransferase domain [PF13489.6]; Methyltransferase domain [PF08241.12]; Methyltransferase domain [PF13847.6]; Methyltransferase domain [PF13649.6]; Methyltransferase domain [PF08242.12]; Protein of unknown function (DUF1698) [PF08003.11]; ubiE/COQ5 methyltransferase family [PF01209.18]; Mycolic acid cyclopropane synthetase [PF02353.20]; Methyltransferase small domain [PF05175.14]; Tellurite …				0
POLA0515-13_bin.34.orig	Colwellia	minimus2_38101	20	27017	27700	1	C	K01091,K22292	phosphoglycolate phosphatase [EC:3.1.3.18]; N-acetyl-D-muramate 6-phosphate phosphatase [EC:3.1.3.105]								Haloacid dehalogenase-like hydrolase [PF13419.6]; haloacid dehalogenase-like hydrolase [PF00702.26]; haloacid dehalogenase-like hydrolase [PF12710.7]; HAD-hyrolase-like [PF13242.6]				0
POLA0515-13_bin.34.orig	Colwellia	minimus2_38101	21	28089	30362	1	C	K00525	ribonucleoside-diphosphate reductase alpha chain [EC:1.17.4.1]								Ribonucleotide reductase, barrel domain [PF02867.15]; Ribonucleotide reductase, all-alpha domain [PF00317.21]; ATP cone domain [PF03477.16]		sp|P00452|RIR1_ECOLI Ribonucleoside-diphosphate reductase 1 subunit alpha; XhXr	Xr;Xh	0
POLA0515-13_bin.34.orig	Colwellia	minimus2_38101	22	30465	31595	1	C	K00526	ribonucleoside-diphosphate reductase beta chain [EC:1.17.4.1]								Ribonucleotide reductase, small chain [PF00268.21]		sp|P69924|RIR2_ECOLI Ribonucleoside-diphosphate reductase 1 subunit beta; XhXr	Xr;Xh	0
POLA0515-13_bin.34.orig	Colwellia	minimus2_38101	23	31663	31965	1	C	K11107	ferredoxin								2Fe-2S iron-sulfur cluster binding domain [PF00111.27]		sp|P07839|FER_CHLRE Ferredoxin, chloroplastic; Xh	Xh	0
POLA0515-13_bin.34.orig	Colwellia	minimus2_38101	24	31962	33350	-1	C	K02488	two-component system, cell cycle response regulator [EC:2.7.7.65]								Diguanylate cyclase, GGDEF domain [PF00990.21]; Response regulator receiver domain [PF00072.24]; HlyD membrane-fusion protein of T1SS [PF00529.20]		sp|Q5PLI4|DGCQ_SALPA Probable diguanylate cyclase DgcQ; Xh	Xh	0
POLA0515-13_bin.34.orig	Colwellia	minimus2_38101	25	33526	35256	-1	C	K20977	two-component system, HptB-dependent secretion and biofilm response regulator								Response regulator receiver domain [PF00072.24]; Stage II sporulation protein E (SpoIIE) [PF07228.12]; Histidine kinase-like ATPase domain [PF13581.6]				0
POLA0515-13_bin.34.orig	Colwellia	minimus2_38101	26	35259	35567	-1	C	K20978	HptB-dependent secretion and biofilm anti anti-sigma factor								STAS domain [PF01740.21]				0
POLA0515-13_bin.34.orig	Colwellia	minimus2_38101	27	35595	36797	-1	C	K03406	methyl-accepting chemotaxis protein	MER0501642	M23B	MER0501642 - subfamily M23B unassigned peptidases (Clostridium saccharobutylicum) [M23.UPB]#M23B#{peptidase unit: 361-556}~source YP_008673405~	FALSE	0.315	62	1.39e-08	Methyl-accepting chemotaxis protein (MCP) signalling domain [PF00015.21]; Cache domain [PF02743.18]				0
POLA0515-13_bin.34.orig	Colwellia	minimus2_38101	28	36787	37857	-1	C	K03412	two-component system, chemotaxis family, protein-glutamate methylesterase/glutaminase [EC:3.1.1.61 3.5.1.44]								CheB methylesterase [PF01339.17]; Response regulator receiver domain [PF00072.24]				0
POLA0515-13_bin.34.orig	Colwellia	minimus2_38101	29	37879	38541	-1	C	K03411	chemotaxis protein CheD [EC:3.5.1.44]								CheD chemotactic sensory transduction [PF03975.13]				0
POLA0515-13_bin.34.orig	Colwellia	minimus2_38101	30	38565	39404	-1	C	K00575	chemotaxis protein methyltransferase CheR [EC:2.1.1.80]								CheR methyltransferase, SAM binding domain [PF01739.18]; CheR methyltransferase, all-alpha domain [PF03705.15]				0
POLA0515-13_bin.34.orig	Colwellia	minimus2_38101	31	39414	42062	-1	C	K03406	methyl-accepting chemotaxis protein	MER0501642	M23B	MER0501642 - subfamily M23B unassigned peptidases (Clostridium saccharobutylicum) [M23.UPB]#M23B#{peptidase unit: 361-556}~source YP_008673405~	FALSE	0.273	78	7.86e-13	Methyl-accepting chemotaxis protein (MCP) signalling domain [PF00015.21]; HAMP domain [PF00672.25]; PAS domain [PF13426.7]; PAS fold [PF08448.10]; PAS fold [PF00989.25]; PAS fold [PF08447.12]; Cache domain [PF02743.18]; Globin [PF00042.22]				0
POLA0515-13_bin.34.orig	Colwellia	minimus2_38101	32	42090	42578	-1	C	K03408	purine-binding chemotaxis protein CheW								CheW-like domain [PF01584.19]				0
POLA0515-13_bin.34.orig	Colwellia	minimus2_38101	33	42593	43111	-1	C	K03408	purine-binding chemotaxis protein CheW								CheW-like domain [PF01584.19]				0
POLA0515-13_bin.34.orig	Colwellia	minimus2_38101	34	43111	43572	-1	D										CheW-like domain [PF01584.19]				0
POLA0515-13_bin.34.orig	Colwellia	minimus2_38104	1	3	1619	-1	C	K00380	sulfite reductase (NADPH) flavoprotein alpha-component [EC:1.8.1.2]								FAD binding domain [PF00667.20]; Flavodoxin [PF00258.25]; Oxidoreductase NAD-binding domain [PF00175.21]				0
POLA0515-13_bin.34.orig	Colwellia	minimus2_38104	2	1915	2295	-1	C	K06996	uncharacterized protein								Glyoxalase-like domain [PF18029.1]; Glyoxalase/Bleomycin resistance protein/Dioxygenase superfamily [PF00903.25]; Glyoxalase-like domain [PF12681.7]				0
POLA0515-13_bin.34.orig	Colwellia	minimus2_38104	3	2320	2523	-1	D										Protein of unknown function (DUF3565) [PF12088.8]				0
POLA0515-13_bin.34.orig	Colwellia	minimus2_38104	4	2547	2750	-1	E														0
POLA0515-13_bin.34.orig	Colwellia	minimus2_38104	5	3158	4948	1	C	K03821	polyhydroxyalkanoate synthase subunit PhaC [EC:2.3.1.-]	MER0093722	S33	MER0093722 - family S33 non-peptidase homologues (Thauera sp. MZ1T) [S33.UNW]#S33#{peptidase unit: 282-520}~source ACK53500~	FALSE	0.56	258	4e-71	Poly-beta-hydroxybutyrate polymerase (PhaC) N-terminus [PF07167.13]; alpha/beta hydrolase fold [PF00561.20]; Protein of unknown function (DUF3141) [PF11339.8]				0
POLA0515-13_bin.34.orig	Colwellia	minimus2_38104	6	5103	5498	1	D										PHB/PHA accumulation regulator DNA-binding domain [PF07879.11]; PHB accumulation regulatory domain [PF05233.13]				0
POLA0515-13_bin.34.orig	Colwellia	minimus2_38104	7	5673	6362	1	E														0
POLA0515-13_bin.34.orig	Colwellia	minimus2_38104	8	6403	6756	1	E														0
POLA0515-13_bin.34.orig	Colwellia	minimus2_38104	9	6939	8159	1	C	K05973	poly(3-hydroxybutyrate) depolymerase [EC:3.1.1.75]	MER0210907	S33	MER0210907 - family S33 non-peptidase homologues (Burkholderia vietnamiensis) [S33.UNW]#S33#{peptidase unit: 64-349}~source YP_001109931~	FALSE	0.26	102	2.17e-21	PHB de-polymerase C-terminus [PF06850.11]; Protein of unknown function (DUF3141) [PF11339.8]				0
POLA0515-13_bin.34.orig	Colwellia	minimus2_38104	10	8266	8988	-1	C	K00023,K00059	acetoacetyl-CoA reductase [EC:1.1.1.36]; 3-oxoacyl-[acyl-carrier protein] reductase [EC:1.1.1.100]								Enoyl-(Acyl carrier protein) reductase [PF13561.6]; short chain dehydrogenase [PF00106.25]; KR domain [PF08659.10]; NAD dependent epimerase/dehydratase family [PF01370.21]		sp|Q5UQM3|YR419_MIMIV Uncharacterized short-chain type dehydrogenase/reductase R419; Xh	Xh	0
POLA0515-13_bin.34.orig	Colwellia	minimus2_38104	11	9149	9922	-1	C	K00019	3-hydroxybutyrate dehydrogenase [EC:1.1.1.30]								Enoyl-(Acyl carrier protein) reductase [PF13561.6]; short chain dehydrogenase [PF00106.25]		REFSEQ hypothetical protein; Xu	Xu	0
POLA0515-13_bin.34.orig	Colwellia	minimus2_38104	12	10016	10267	-1	E														0
POLA0515-13_bin.34.orig	Colwellia	minimus2_38104	13	10302	10610	-1	C	K09984	uncharacterized protein								Protein of unknown function (DUF1272) [PF06906.11]				1
POLA0515-13_bin.34.orig	Colwellia	minimus2_38104	14	10694	10930	-1	E														0
POLA0515-13_bin.34.orig	Colwellia	minimus2_38104	15	10957	11220	-1	E														0
POLA0515-13_bin.34.orig	Colwellia	minimus2_38104	16	11368	12063	-1	C	K01779	aspartate racemase [EC:5.1.1.13]								Asp/Glu/Hydantoin racemase [PF01177.22]				0
POLA0515-13_bin.34.orig	Colwellia	minimus2_38104	17	12070	12723	-1	C	K03186	flavin prenyltransferase [EC:2.5.1.129]								Flavoprotein [PF02441.19]				0
POLA0515-13_bin.34.orig	Colwellia	minimus2_38104	18	12739	14070	-1	C	K02558	UDP-N-acetylmuramate: L-alanyl-gamma-D-glutamyl-meso-diaminopimelate ligase [EC:6.3.2.45]								Mur ligase middle domain [PF08245.12]; Mur ligase family, glutamate ligase domain [PF02875.21]				0
POLA0515-13_bin.34.orig	Colwellia	minimus2_38104	19	14347	15534	1	C	K07140	uncharacterized protein								MOSC domain [PF03473.17]; MOSC N-terminal beta barrel domain [PF03476.16]; 2Fe-2S iron-sulfur cluster binding domain [PF00111.27]		sp|P07839|FER_CHLRE Ferredoxin, chloroplastic; Xh	Xh	0
POLA0515-13_bin.34.orig	Colwellia	minimus2_38104	20	15931	16794	-1	C	K03791	putative chitinase								Chitinase class I [PF00182.19]; Putative peptidoglycan binding domain [PF01471.18]	GH19 chitinase (EC 3.2.1.14); lysozyme (EC 3.2.1.17) [GH19]			0
POLA0515-13_bin.34.orig	Colwellia	minimus2_38104	21	17287	18021	1	C	K07160	5-oxoprolinase (ATP-hydrolysing) subunit A [EC:3.5.2.9]								LamB/YcsF family [PF03746.16]				0
POLA0515-13_bin.34.orig	Colwellia	minimus2_38104	22	18046	18759	1	D										Carboxyltransferase domain, subdomain C and D [PF02682.16]				0
POLA0515-13_bin.34.orig	Colwellia	minimus2_38104	23	18756	19811	1	D										Carboxyltransferase domain, subdomain A and B [PF02626.15]				0
POLA0515-13_bin.34.orig	Colwellia	minimus2_38104	24	20003	21472	1	C	K02575	MFS transporter, NNP family, nitrate/nitrite transporter								Major Facilitator Superfamily [PF07690.16]; Sugar (and other) transporter [PF00083.24]				0
POLA0515-13_bin.34.orig	Colwellia	minimus2_38104	25	21462	23249	1	D										Protein kinase domain [PF00069.25]; Protein tyrosine kinase [PF07714.17]; Protein phosphatase 2C [PF13672.6]; Kinase-like [PF14531.6]; Lipopolysaccharide kinase (Kdo/WaaP) family [PF06293.14]; Protein phosphatase 2C [PF00481.21]; RIO1 family [PF01163.22]		sp|P41719|PK1_NPVHZ Serine/threonine-protein kinase 1; Xh	Xh	0
POLA0515-13_bin.34.orig	Colwellia	minimus2_38104	26	23407	25959	-1	C	K02014	iron complex outermembrane recepter protein	MER0196999	I39	MER0196999 - family I39 unassigned peptidase inhibitors (Spirosoma linguale) [I39.UPW]#I39#{inhibitor unit: 82-260}~source ADB38947~	FALSE	0.561	155	1.75e-36	TonB dependent receptor [PF00593.24]; TonB-dependent Receptor Plug Domain [PF07715.15]				0
POLA0515-13_bin.34.orig	Colwellia	minimus2_38104	27	26546	29104	1	C	K00362	nitrite reductase (NADH) large subunit [EC:1.7.1.15]								Pyridine nucleotide-disulphide oxidoreductase [PF07992.14]; Nitrite and sulphite reductase 4Fe-4S domain [PF01077.22]; Rubredoxin NAD+ reductase C-terminal domain [PF18267.1]; Pyridine nucleotide-disulphide oxidoreductase [PF13738.6]; BFD-like [2Fe-2S] binding domain [PF04324.15]; Pyridine nucleotide-disulphide oxidoreductase [PF00070.27]; Nitrite/Sulfite reductase ferredoxin-like half domain [PF…				0
POLA0515-13_bin.34.orig	Colwellia	minimus2_38104	28	29115	29447	1	C	K00363	nitrite reductase (NADH) small subunit [EC:1.7.1.15]								Rieske-like [2Fe-2S] domain [PF13806.6]				0
POLA0515-13_bin.34.orig	Colwellia	minimus2_38104	29	29642	30232	1	C	K01658,K01664	anthranilate synthase component II [EC:4.1.3.27]; para-aminobenzoate synthetase component II [EC:2.6.1.85]	MER0057817	C26	MER0057817 - aminodeoxychorismate synthase, subunit II (Colwellia psychrerythraea) [C26.955]#C26#{peptidase unit: 1-199}~source YP_267388~	FALSE	0.725	289	6.93e-88	Glutamine amidotransferase class-I [PF00117.28]; Peptidase C26 [PF07722.13]				0
POLA0515-13_bin.34.orig	Colwellia	minimus2_38104	30	30360	31505	1	D										HDOD domain [PF08668.12]				0
POLA0515-13_bin.34.orig	Colwellia	minimus2_38104	31	31972	33186	1	C	K00821	acetylornithine/N-succinyldiaminopimelate aminotransferase [EC:2.6.1.11 2.6.1.17]								Aminotransferase class-III [PF00202.21]		sp|Q8PX16|ARGD_METMA Acetylornithine aminotransferase; Xh	Xh	0
POLA0515-13_bin.34.orig	Colwellia	minimus2_38104	32	33355	34371	1	C	K00673	arginine N-succinyltransferase [EC:2.3.1.109]								Arginine N-succinyltransferase beta subunit [PF04958.12]				0
POLA0515-13_bin.34.orig	Colwellia	minimus2_38104	33	34458	35930	1	C	K06447	succinylglutamic semialdehyde dehydrogenase [EC:1.2.1.71]								Aldehyde dehydrogenase family [PF00171.22]				0
POLA0515-13_bin.34.orig	Colwellia	minimus2_38104	34	35995	36873	1	D										Domain of unknown function (DUF1338) [PF07063.13]				0
POLA0515-13_bin.34.orig	Colwellia	minimus2_38104	35	37257	40070	1	C	K02014	iron complex outermembrane recepter protein	MER0234543	I39	MER0234543 - family I39 unassigned peptidase inhibitors (Pseudoxanthomonas suwonensis) [I39.UPW]#I39#{inhibitor unit: 35-175}~source YP_004145827~	FALSE	0.439	113	1.36e-23	TonB dependent receptor [PF00593.24]; TonB-dependent Receptor Plug Domain [PF07715.15]				0
POLA0515-13_bin.34.orig	Colwellia	minimus2_38104	36	40204	40557	1	D										Protein of unknown function (DUF3802) [PF12290.8]				0
POLA0515-13_bin.34.orig	Colwellia	minimus2_38104	37	40727	41626	-1	C	K00855	phosphoribulokinase [EC:2.7.1.19]								Phosphoribulokinase / Uridine kinase family [PF00485.18]				0
POLA0515-13_bin.34.orig	Colwellia	minimus2_38104	38	41783	42184	-1	C	K02879	large subunit ribosomal protein L17								Ribosomal protein L17 [PF01196.19]				0
POLA0515-13_bin.34.orig	Colwellia	minimus2_38104	39	42226	43215	-1	C	K03040	DNA-directed RNA polymerase subunit alpha [EC:2.7.7.6]								RNA polymerase Rpb3/RpoA insert domain [PF01000.26]; RNA polymerase Rpb3/Rpb11 dimerisation domain [PF01193.24]; Bacterial RNA polymerase, alpha chain C terminal domain [PF03118.15]				0
POLA0515-13_bin.34.orig	Colwellia	minimus2_38104	40	43240	43860	-1	C	K02986	small subunit ribosomal protein S4								Ribosomal protein S4/S9 N-terminal domain [PF00163.19]; S4 domain [PF01479.25]				0
POLA0515-13_bin.34.orig	Colwellia	minimus2_38104	41	43882	44271	-1	C	K02948	small subunit ribosomal protein S11								Ribosomal protein S11 [PF00411.19]				0
POLA0515-13_bin.34.orig	Colwellia	minimus2_38104	42	44285	44641	-1	C	K02952	small subunit ribosomal protein S13								Ribosomal protein S13/S18 [PF00416.22]				0
POLA0515-13_bin.34.orig	Colwellia	minimus2_38104	43	44771	44884	-1	C	K02919	large subunit ribosomal protein L36								Ribosomal protein L36 [PF00444.18]				0
POLA0515-13_bin.34.orig	Colwellia	minimus2_38104	44	44918	46243	-1	C	K03076	preprotein translocase subunit SecY								SecY translocase [PF00344.20]				0
POLA0515-13_bin.34.orig	Colwellia	minimus2_38104	45	46252	46686	-1	C	K02876	large subunit ribosomal protein L15								Ribosomal proteins 50S-L15, 50S-L18e, 60S-L27A [PF00828.19]				0
POLA0515-13_bin.34.orig	Colwellia	minimus2_38104	46	46689	46868	-1	C	K02907	large subunit ribosomal protein L30								Ribosomal protein L30p/L7e [PF00327.20]				0
POLA0515-13_bin.34.orig	Colwellia	minimus2_38104	47	46875	47381	-1	C	K02988	small subunit ribosomal protein S5								Ribosomal protein S5, N-terminal domain [PF00333.20]; Ribosomal protein S5, C-terminal domain [PF03719.15]				0
POLA0515-13_bin.34.orig	Colwellia	minimus2_38104	48	47391	47744	-1	C	K02881	large subunit ribosomal protein L18								Ribosomal L18 of archaea, bacteria, mitoch. and chloroplast [PF00861.22]				0
POLA0515-13_bin.34.orig	Colwellia	minimus2_38104	49	47754	48287	-1	C	K02933	large subunit ribosomal protein L6								Ribosomal protein L6 [PF00347.23]				0
POLA0515-13_bin.34.orig	Colwellia	minimus2_38104	50	48299	48688	-1	C	K02994	small subunit ribosomal protein S8								Ribosomal protein S8 [PF00410.19]				0
POLA0515-13_bin.34.orig	Colwellia	minimus2_38104	51	48708	49013	-1	C	K02954	small subunit ribosomal protein S14								Ribosomal protein S14p/S29e [PF00253.21]				0
POLA0515-13_bin.34.orig	Colwellia	minimus2_38104	52	49018	49563	-1	C	K02931	large subunit ribosomal protein L5								ribosomal L5P family C-terminus [PF00673.21]; Ribosomal protein L5 [PF00281.19]				0
POLA0515-13_bin.34.orig	Colwellia	minimus2_38104	53	49576	49890	-1	C	K02895	large subunit ribosomal protein L24								Ribosomal proteins 50S L24/mitochondrial 39S L24 [PF17136.4]; Ribosomal proteins L26 eukaryotic, L24P archaeal [PF16906.5]; KOW motif [PF00467.29]				0
POLA0515-13_bin.34.orig	Colwellia	minimus2_38104	54	49903	50271	-1	C	K02874	large subunit ribosomal protein L14								Ribosomal protein L14p/L23e [PF00238.19]; Ribosomal protein L16p/L10e [PF00252.18]				0
POLA0515-13_bin.34.orig	Colwellia	minimus2_38104	55	50490	51242	-1	C	K07270	glycosyl transferase, family 25								Glycosyltransferase family 25 (LPS biosynthesis protein) [PF01755.17]	GT25 lipopolysaccharide beta-1,4-galactosyltransferase (EC 2.4.1.-); beta-1,3-glucosyltransferase (EC 2.4.1.-); beta-1,2-glucosyltransferase (EC 2.4.1.-); beta-1,2-galactosyltransferase (EC 2.4.1.-); LPS beta-1,4-galactosyltransferase (EC 2.4.1.-); occidiofungin beta-xylosyltransferase (EC 2.4.2.-); UDP-Gal:procollagen beta-galactosyltransferase (EC 2.4.1.50) [GT25]	sp|Q5UQ63|YR654_MIMIV Putative fucosyltransferase R654; Xh	Xh	0
POLA0515-13_bin.34.orig	Colwellia	minimus2_38104	56	51444	51695	-1	C	K02961	small subunit ribosomal protein S17								Ribosomal protein S17 [PF00366.20]; Ribosomal protein L14p/L23e [PF00238.19]				0
POLA0515-13_bin.34.orig	Colwellia	minimus2_38104	57	51695	51886	-1	C	K02904	large subunit ribosomal protein L29								Ribosomal L29 protein [PF00831.23]				0
POLA0515-13_bin.34.orig	Colwellia	minimus2_38104	58	51886	52299	-1	C	K02878	large subunit ribosomal protein L16								Ribosomal protein L16p/L10e [PF00252.18]				0
POLA0515-13_bin.34.orig	Colwellia	minimus2_38104	59	52311	53009	-1	C	K02982	small subunit ribosomal protein S3								Ribosomal protein S3, C-terminal domain [PF00189.20]; KH domain [PF07650.17]; Fungal domain of unknown function (DUF1750) [PF08549.10]				0
POLA0515-13_bin.34.orig	Colwellia	minimus2_38104	60	53021	53353	-1	C	K02890	large subunit ribosomal protein L22								Ribosomal protein L22p/L17e [PF00237.19]				0
POLA0515-13_bin.34.orig	Colwellia	minimus2_38104	61	53364	53639	-1	C	K02965	small subunit ribosomal protein S19								Ribosomal protein S19 [PF00203.21]				0
POLA0515-13_bin.34.orig	Colwellia	minimus2_38104	62	53666	54490	-1	C	K02886	large subunit ribosomal protein L2								Ribosomal Proteins L2, C-terminal domain [PF03947.18]; Ribosomal Proteins L2, RNA binding domain [PF00181.23]				0
POLA0515-13_bin.34.orig	Colwellia	minimus2_38104	63	54502	54804	-1	C	K02892	large subunit ribosomal protein L23								Ribosomal protein L23 [PF00276.20]				0
POLA0515-13_bin.34.orig	Colwellia	minimus2_38104	64	54801	55406	-1	C	K02926	large subunit ribosomal protein L4								Ribosomal protein L4/L1 family [PF00573.22]				0
POLA0515-13_bin.34.orig	Colwellia	minimus2_38104	65	55424	56062	-1	C	K02906	large subunit ribosomal protein L3								Ribosomal protein L3 [PF00297.22]				0
POLA0515-13_bin.34.orig	Colwellia	minimus2_38104	66	56077	56388	-1	C	K02946	small subunit ribosomal protein S10								Ribosomal protein S10p/S20e [PF00338.22]				0
POLA0515-13_bin.34.orig	Colwellia	minimus2_38104	67	56662	56811	-1	E														0
POLA0515-13_bin.34.orig	Colwellia	minimus2_38124	1	23	250	-1	C	K03563	carbon storage regulator								Global regulator protein family [PF02599.16]		sp|C4K832|CSRA_HAMD5 Translational regulator CsrA; Xr	Xr	0
POLA0515-13_bin.34.orig	Colwellia	minimus2_38124	2	842	3502	-1	C	K03168,K03168	DNA topoisomerase I [EC:5.6.2.1]; DNA topoisomerase I [EC:5.6.2.1]								DNA topoisomerase [PF01131.20]; Topoisomerase I zinc-ribbon-like [PF08272.11]; Toprim domain [PF01751.22]		sp|Q5UQB5|TOP1P_MIMIV DNA topoisomerase 1 type prokaryotic; XhXs	Xs;Xh	0
POLA0515-13_bin.34.orig	Colwellia	minimus2_38124	3	3900	5009	1	D										Arginase family [PF00491.21]				0
POLA0515-13_bin.34.orig	Colwellia	minimus2_38124	4	5085	7403	-1	D										Bacterial Ig-like domain (group 1) [PF02369.16]				0
POLA0515-13_bin.34.orig	Colwellia	minimus2_38124	5	7554	8912	1	D										Sodium:dicarboxylate symporter family [PF00375.18]				0
POLA0515-13_bin.34.orig	Colwellia	minimus2_38124	6	9028	9243	-1	E														0
POLA0515-13_bin.34.orig	Colwellia	minimus2_38124	7	9443	9784	-1	D										Regulator of ribonuclease activity B [PF06877.11]				0
POLA0515-13_bin.34.orig	Colwellia	minimus2_38124	8	9962	10843	1	D										RNA pseudouridylate synthase [PF00849.22]				0
POLA0515-13_bin.34.orig	Colwellia	minimus2_38124	9	10855	11763	-1	C	K01714	4-hydroxy-tetrahydrodipicolinate synthase [EC:4.3.3.7]								Dihydrodipicolinate synthetase family [PF00701.22]				0
POLA0515-13_bin.34.orig	Colwellia	minimus2_38124	10	11912	12274	-1	E														0
POLA0515-13_bin.34.orig	Colwellia	minimus2_38124	11	12471	13760	1	C	K03742,K03743	nicotinamide-nucleotide amidase [EC:3.5.1.42]; nicotinamide-nucleotide amidase [EC:3.5.1.42]								Competence-damaged protein [PF02464.17]; Probable molybdopterin binding domain [PF00994.24]				0
POLA0515-13_bin.34.orig	Colwellia	minimus2_38124	12	13952	14278	1	E														0
POLA0515-13_bin.34.orig	Colwellia	minimus2_38124	13	14315	16000	1	C	K09749	uncharacterized protein								Flagellar Assembly Protein A [PF03961.13]				0
POLA0515-13_bin.34.orig	Colwellia	minimus2_38124	14	16036	16821	1	D										Protein of unknown function (DUF2884) [PF11101.8]				0
POLA0515-13_bin.34.orig	Colwellia	minimus2_38124	15	16818	17156	-1	D										HopJ type III effector protein [PF08888.11]				0
POLA0515-13_bin.34.orig	Colwellia	minimus2_38124	16	17164	17346	-1	E														0
POLA0515-13_bin.34.orig	Colwellia	minimus2_38124	17	17373	18098	1	C	K18335	2-keto-3-deoxy-L-fuconate dehydrogenase [EC:1.1.1.-]								Enoyl-(Acyl carrier protein) reductase [PF13561.6]; short chain dehydrogenase [PF00106.25]; NAD dependent epimerase/dehydratase family [PF01370.21]; 3-beta hydroxysteroid dehydrogenase/isomerase family [PF01073.19]		sp|Q5UQM3|YR419_MIMIV Uncharacterized short-chain type dehydrogenase/reductase R419; Xh	Xh	0
POLA0515-13_bin.34.orig	Colwellia	minimus2_38124	18	18134	19102	1	C	K07046	L-fuconolactonase [EC:3.1.1.-]								Amidohydrolase [PF04909.14]				0
POLA0515-13_bin.34.orig	Colwellia	minimus2_38124	19	19125	19421	-1	C	K07401	selenoprotein W-related protein								Rdx family [PF10262.9]				0
POLA0515-13_bin.34.orig	Colwellia	minimus2_38124	20	19445	20620	-1	C	K01684	galactonate dehydratase [EC:4.2.1.6]								Enolase C-terminal domain-like [PF13378.6]; Mandelate racemase / muconate lactonizing enzyme, N-terminal domain [PF02746.16]				0
POLA0515-13_bin.34.orig	Colwellia	minimus2_38124	21	20682	21452	-1	C	K18622	adducin								Class II Aldolase and Adducin N-terminal domain [PF00596.21]				0
POLA0515-13_bin.34.orig	Colwellia	minimus2_38124	22	21598	22389	1	D										Transport and Golgi organisation 2 [PF05742.12]		sp|P54797|TNG2_MOUSE Transport and Golgi organization 2 homolog; Xh	Xh	0
POLA0515-13_bin.34.orig	Colwellia	minimus2_38124	23	22392	22568	-1	E														0
POLA0515-13_bin.34.orig	Colwellia	minimus2_38124	24	22750	23739	1	D										Putative threonine/serine exporter [PF06738.12]				0
POLA0515-13_bin.34.orig	Colwellia	minimus2_38138	1	62	715	1	C	K03749	DedD protein								Sporulation related domain [PF05036.13]				0
POLA0515-13_bin.34.orig	Colwellia	minimus2_38138	2	783	1274	1	C	K03558	membrane protein required for colicin V production								Colicin V production protein [PF02674.16]				0
POLA0515-13_bin.34.orig	Colwellia	minimus2_38138	3	1294	2814	1	C	K00764	amidophosphoribosyltransferase [EC:2.4.2.14]	MER0052027	C44	MER0052027 - amidophosphoribosyltransferase precursor (Colwellia psychrerythraea) [C44.001]#C44#{peptidase unit: 2-251}~source AAZ27713~	TRUE	0.815	421	5.55e-128	Glutamine amidotransferase domain [PF13522.6]; Glutamine amidotransferase domain [PF13537.6]; Phosphoribosyl transferase domain [PF00156.27]		sp|Q7T6X6|GFAT_MIMIV Probable glutamine--fructose-6-phosphate aminotransferase [isomerizing]; Xh	Xh	0
POLA0515-13_bin.34.orig	Colwellia	minimus2_38138	4	2973	3581	-1	D										Protein of unknown function (DUF1282) [PF06930.12]; Yip1 domain [PF04893.17]				0
POLA0515-13_bin.34.orig	Colwellia	minimus2_38138	5	3800	4111	-1	E														0
POLA0515-13_bin.34.orig	Colwellia	minimus2_38138	6	4367	5269	1	E			MER0154988	S09X	MER0154988 - family S9 unassigned peptidases (Caulobacter crescentus) [S09.UPW]#S09X#{peptidase unit: 51-228}~source ACL94366~	FALSE	0.361	109	1.52e-24					0
POLA0515-13_bin.34.orig	Colwellia	minimus2_38138	7	5306	6250	1	D										Protein of unknown function (DUF1838) [PF08894.11]				0
POLA0515-13_bin.34.orig	Colwellia	minimus2_38138	8	6253	7452	1	D			MER1007804	S12	MER1007804 - family S12 unassigned peptidases (Blastomonas sp. CACIA14H2) [S12.UPW]#S12#{peptidase unit: 83-241}~source W9C0V7~	FALSE	0.585	181	1.77e-47	Beta-lactamase [PF00144.24]				0
POLA0515-13_bin.34.orig	Colwellia	minimus2_38138	9	7904	10285	1	C	K02014	iron complex outermembrane recepter protein	MER0196960	I39	MER0196960 - family I39 unassigned peptidase inhibitors (Spirosoma linguale) [I39.UPW]#I39#{inhibitor unit: 79-266}~source ADB40454~	FALSE	0.282	66	2.69e-09	TonB dependent receptor [PF00593.24]; TonB-dependent Receptor Plug Domain [PF07715.15]				0
POLA0515-13_bin.34.orig	Colwellia	minimus2_38138	10	10537	12174	1	C	K03929	para-nitrobenzyl esterase [EC:3.1.1.-]	MER0222015	S09X	MER0222015 - family S9 unassigned peptidases (Brevundimonas subvibrioides) [S09.UPW]#S09X#{peptidase unit: 83-437}~source YP_003819205~	FALSE	0.422	252	7.55e-70	Carboxylesterase family [PF00135.28]; alpha/beta hydrolase fold [PF07859.13]		sp|Q5UR02|CHLE_MIMIV Probable cholinesterase; Xh	Xh	0
POLA0515-13_bin.34.orig	Colwellia	minimus2_38138	11	12247	13236	1	D			MER0134523	S33	MER0134523 - family S33 unassigned peptidases (Rhodospirillum centenum) [S33.UPW]#S33#{peptidase unit: 5-306}~source ACJ00487~	FALSE	0.337	153	1.02e-38	alpha/beta hydrolase fold [PF00561.20]; Serine aminopeptidase, S33 [PF12146.8]; Alpha/beta hydrolase of unknown function (DUF1057) [PF06342.12]; Alpha/beta hydrolase family [PF12697.7]; Alpha/beta hydrolase of unknown function (DUF1100) [PF06500.11]		sp|O64252|PRXH_BPMD2 Putative non-heme haloperoxidase; Xh	Xh	0
POLA0515-13_bin.34.orig	Colwellia	minimus2_38138	12	13430	14182	-1	E														0
POLA0515-13_bin.34.orig	Colwellia	minimus2_38138	13	14343	14759	-1	D										Cytochrome C oxidase, cbb3-type, subunit III [PF13442.6]; Cytochrome c [PF00034.21]				1
POLA0515-13_bin.34.orig	Colwellia	minimus2_38138	14	14826	16301	-1	C	K00274	monoamine oxidase [EC:1.4.3.4]								Flavin containing amine oxidoreductase [PF01593.24]; NAD(P)-binding Rossmann-like domain [PF13450.6]; Flavin-binding monooxygenase-like [PF00743.19]; Pyridine nucleotide-disulphide oxidoreductase [PF07992.14]; Pyridine nucleotide-disulphide oxidoreductase [PF13738.6]; HI0933-like protein [PF03486.14]; FAD binding domain [PF01494.19]; FAD binding domain [PF00890.24]; Thi4 family [PF01946.17]; FAD …		sp|Q5URB2|YR188_MIMIV Uncharacterized protein R188; Xs	Xs	0
POLA0515-13_bin.34.orig	Colwellia	minimus2_38138	15	16458	17159	-1	D										Crp-like helix-turn-helix domain [PF13545.6]; Cyclic nucleotide-binding domain [PF00027.29]; Bacterial regulatory proteins, crp family [PF00325.20]				0
POLA0515-13_bin.34.orig	Colwellia	minimus2_38138	16	17633	18001	-1	E														0
POLA0515-13_bin.34.orig	Colwellia	minimus2_38138	17	18042	18149	-1	E														0
POLA0515-13_bin.34.orig	Colwellia	minimus2_38177	1	3	185	-1	D										Quinolinate synthetase A protein [PF02445.16]				0
POLA0515-13_bin.34.orig	Colwellia	minimus2_38177	2	833	1618	-1	D										Outer membrane lipoprotein [PF13525.6]; TolA binding protein trimerisation [PF16331.5]; Tetratricopeptide repeat-like domain [PF09976.9]; Tetratricopeptide repeat [PF13512.6]				0
POLA0515-13_bin.34.orig	Colwellia	minimus2_38177	3	1631	2176	-1	C	K03640	peptidoglycan-associated lipoprotein								OmpA family [PF00691.20]				0
POLA0515-13_bin.34.orig	Colwellia	minimus2_38177	4	2214	3560	-1	C	K03641	TolB protein	MER0174551	S09X	MER0174551 - family S9 non-peptidase homologues (Gemmatimonas aurantiaca) [S09.UNW]#S09X#{peptidase unit: 59-238}~source BAH39364~	FALSE	0.347	68	1.47e-10	TolB amino-terminal domain [PF04052.13]; Dipeptidyl peptidase IV (DPP IV) N-terminal region [PF00930.21]; Oligogalacturonate lyase [PF14583.6]; Eukaryotic translation initiation factor eIF2A [PF08662.11]; Prolyl oligopeptidase, N-terminal beta-propeller domain [PF02897.15]; WD40-like Beta Propeller Repeat [PF07676.12]	PL22 oligogalacturonate lyase / oligogalacturonide lyase (EC 4.2.2.6) [PL22]			0
POLA0515-13_bin.34.orig	Colwellia	minimus2_38177	5	3597	4493	-1	C	K03646	colicin import membrane protein								TolA C-terminal [PF06519.11]; TonB C terminal [PF13103.6]				0
POLA0515-13_bin.34.orig	Colwellia	minimus2_38177	6	4495	4923	-1	C	K03559,K03560	biopolymer transport protein ExbD; biopolymer transport protein TolR								Biopolymer transport protein ExbD/TolR [PF02472.16]				0
POLA0515-13_bin.34.orig	Colwellia	minimus2_38177	7	4945	5619	-1	C	K03561,K03562	biopolymer transport protein ExbB; biopolymer transport protein TolQ								MotA/TolQ/ExbB proton channel family [PF01618.16]				0
POLA0515-13_bin.34.orig	Colwellia	minimus2_38177	8	5609	6016	-1	C	K07107	acyl-CoA thioester hydrolase [EC:3.1.2.-]								Thioesterase-like superfamily [PF13279.6]; Acyl-ACP thioesterase [PF01643.17]				0
POLA0515-13_bin.34.orig	Colwellia	minimus2_38177	9	6789	7796	-1	C	K03551	holliday junction DNA helicase RuvB [EC:3.6.4.12]								Holliday junction DNA helicase RuvB P-loop domain [PF05496.12]; RuvB C-terminal winged helix domain [PF05491.13]; RuvB AAA lid domain [PF17864.1]; ATPase family associated with various cellular activities (AAA) [PF00004.29]; AAA domain (dynein-related subfamily) [PF07728.14]; ATPase family associated with various cellular activities (AAA) [PF07726.11]; IstB-like ATP binding protein [PF01695.17]; …		sp|P04526|DPA44_BPT4 Sliding-clamp-loader gp44 subunit; XhXr	Xr;Xh	0
POLA0515-13_bin.34.orig	Colwellia	minimus2_38177	10	7843	8565	-1	C	K03550	holliday junction DNA helicase RuvA [EC:3.6.4.12]								RuvA N terminal domain [PF01330.21]; RuvA, C-terminal domain [PF07499.13]				0
POLA0515-13_bin.34.orig	Colwellia	minimus2_38177	11	8569	9111	-1	C	K01159	crossover junction endodeoxyribonuclease RuvC [EC:3.1.22.4]								Crossover junction endodeoxyribonuclease RuvC [PF02075.17]		sp|P13004|YLYS_BPPHV Uncharacterized protein near lysin gene (Fragment); Xu	Xu	0
POLA0515-13_bin.34.orig	Colwellia	minimus2_38177	12	9563	11338	-1	C	K01876	aspartyl-tRNA synthetase [EC:6.1.1.12]								tRNA synthetases class II (D, K and N) [PF00152.20]; GAD domain [PF02938.14]; OB-fold nucleic acid binding domain [PF01336.25]		sp|P58693|SYN_CLOPE Asparagine--tRNA ligase; Xh	Xh	0
POLA0515-13_bin.34.orig	Colwellia	minimus2_38177	13	11581	12315	1	C	K15256	tRNA (cmo5U34)-methyltransferase [EC:2.1.1.-]								Methyltransferase domain [PF13649.6]; Methyltransferase domain [PF13847.6]; Methyltransferase domain [PF08241.12]; Methyltransferase domain [PF13489.6]; Tellurite resistance protein TehB [PF03848.14]		sp|Q5HMV4|CMOA_STAEQ Carboxy-S-adenosyl-L-methionine synthase; Xh	Xh	0
POLA0515-13_bin.34.orig	Colwellia	minimus2_38177	14	12312	13277	1	C	K15257	tRNA (mo5U34)-methyltransferase [EC:2.1.1.-]								Protein of unknown function (DUF1698) [PF08003.11]; Methyltransferase domain [PF13489.6]; Methyltransferase domain [PF13847.6]; Methyltransferase domain [PF08241.12]; Methyltransferase domain [PF08242.12]; Methyltransferase domain [PF13649.6]				0
POLA0515-13_bin.34.orig	Colwellia	minimus2_38177	15	13506	14852	1	C	K01129	dGTPase [EC:3.1.5.1]								Phosphohydrolase-associated domain [PF13286.6]; HD domain [PF01966.22]				0
POLA0515-13_bin.34.orig	Colwellia	minimus2_38177	16	14903	15508	-1	C	K17247	methionine sulfoxide reductase heme-binding subunit								Ferric reductase like transmembrane component [PF01794.19]				0
POLA0515-13_bin.34.orig	Colwellia	minimus2_38177	17	15508	16530	-1	C	K07147	methionine sulfoxide reductase catalytic subunit [EC:1.8.-.-]								Oxidoreductase molybdopterin binding domain [PF00174.19]				0
POLA0515-13_bin.34.orig	Colwellia	minimus2_38177	18	16696	17052	-1	D										Glutathione S-transferase, N-terminal domain [PF13417.6]; Glutaredoxin [PF00462.24]				0
POLA0515-13_bin.34.orig	Colwellia	minimus2_38177	19	17159	17710	-1	C	K09912	uncharacterized protein								Uncharacterized protein conserved in bacteria (DUF2058) [PF09831.9]				0
POLA0515-13_bin.34.orig	Colwellia	minimus2_38177	20	17931	18410	-1	E														0
POLA0515-13_bin.34.orig	Colwellia	minimus2_38177	21	19140	20315	1	C	K04518,K14170	prephenate dehydratase [EC:4.2.1.51]; chorismate mutase / prephenate dehydratase [EC:5.4.99.5 4.2.1.51]								Prephenate dehydratase [PF00800.18]; Chorismate mutase type II [PF01817.21]				0
POLA0515-13_bin.34.orig	Colwellia	minimus2_38177	22	20396	20806	-1	E														0
POLA0515-13_bin.34.orig	Colwellia	minimus2_38177	23	21066	22064	-1	C	K03426	NAD+ diphosphatase [EC:3.6.1.22]								NUDIX domain [PF00293.28]				0
POLA0515-13_bin.34.orig	Colwellia	minimus2_38177	24	22240	22650	-1	C	K15034	ribosome-associated protein								RF-1 domain [PF00472.20]				0
POLA0515-13_bin.34.orig	Colwellia	minimus2_38177	25	22721	23080	-1	D										Sigma 54 modulation protein / S30EA ribosomal protein [PF02482.19]				0
POLA0515-13_bin.34.orig	Colwellia	minimus2_38177	26	23593	24693	1	D										Acyltransferase [PF01553.21]				0
POLA0515-13_bin.34.orig	Colwellia	minimus2_38177	27	24756	26189	-1	D			MER0667062	M18	MER0667062 - family M18 unassigned peptidases (Colwellia sp. PAMC 20917) [M18.UPW]#M18#{peptidase unit: 52-478}~source AOW78006~	TRUE	0.834	736	1.78e-237	Aminopeptidase I zinc metalloprotease (M18) [PF02127.15]				0
POLA0515-13_bin.34.orig	Colwellia	minimus2_38177	28	26402	27166	-1	C	K00979	3-deoxy-manno-octulosonate cytidylyltransferase (CMP-KDO synthetase) [EC:2.7.7.38]								Cytidylyltransferase [PF02348.19]; MobA-like NTP transferase domain [PF12804.7]				0
POLA0515-13_bin.34.orig	Colwellia	minimus2_38177	29	27187	27363	-1	C	K09791	uncharacterized protein												0
POLA0515-13_bin.34.orig	Colwellia	minimus2_38177	30	27494	28528	-1	C	K00912	tetraacyldisaccharide 4'-kinase [EC:2.7.1.130]								Tetraacyldisaccharide-1-P 4'-kinase [PF02606.14]				0
POLA0515-13_bin.34.orig	Colwellia	minimus2_38177	31	28538	30319	-1	C	K06147,K11085	ATP-binding cassette, subfamily B, bacterial; ATP-binding cassette, subfamily B, bacterial MsbA [EC:3.6.3.-]								ABC transporter [PF00005.27]; ABC transporter transmembrane region [PF00664.23]; RecF/RecN/SMC N terminal domain [PF02463.19]; UPF0113 Pre-PUA domain [PF17833.1]				0
POLA0515-13_bin.34.orig	Colwellia	minimus2_38177	32	30405	32825	-1	C	K02238	competence protein ComEC								Competence protein [PF03772.16]; Domain of unknown function (DUF4131) [PF13567.6]; Metallo-beta-lactamase superfamily [PF00753.27]		sp|P39695|COMEC_BACSU ComE operon protein 3; Xh	Xh	0
POLA0515-13_bin.34.orig	Colwellia	minimus2_38177	33	32860	33378	1	C	K09928	uncharacterized protein								Uncharacterized protein conserved in bacteria (DUF2062) [PF09835.9]				0
POLA0515-13_bin.34.orig	Colwellia	minimus2_38177	34	33484	34584	1	D										Diguanylate cyclase, GGDEF domain [PF00990.21]; HlyD membrane-fusion protein of T1SS [PF00529.20]		sp|Q5PLI4|DGCQ_SALPA Probable diguanylate cyclase DgcQ; Xh	Xh	0
POLA0515-13_bin.34.orig	Colwellia	minimus2_38177	35	34628	35893	-1	C	K02004,K09808	putative ABC transport system permease protein; lipoprotein-releasing system permease protein												0
POLA0515-13_bin.34.orig	Colwellia	minimus2_38177	36	35893	36582	-1	C	K02003,K09810	putative ABC transport system ATP-binding protein; lipoprotein-releasing system ATP-binding protein [EC:3.6.3.-]								ABC transporter [PF00005.27]; RecF/RecN/SMC N terminal domain [PF02463.19]				0
POLA0515-13_bin.34.orig	Colwellia	minimus2_38177	37	36575	37825	-1	C	K02004,K09808	putative ABC transport system permease protein; lipoprotein-releasing system permease protein								MacB-like periplasmic core domain [PF12704.7]; FtsX-like permease family [PF02687.21]				0
POLA0515-13_bin.34.orig	Colwellia	minimus2_38177	38	38072	38692	1	E														0
POLA0515-13_bin.34.orig	Colwellia	minimus2_38177	39	38704	38871	1	D										Protein of unknown function (DUF2897) [PF11446.8]				0
POLA0515-13_bin.34.orig	Colwellia	minimus2_38177	40	38883	39164	-1	D										PPIC-type PPIASE domain [PF13616.6]; PPIC-type PPIASE domain [PF00639.21]				0
POLA0515-13_bin.34.orig	Colwellia	minimus2_38177	41	39313	39921	1	C	K01673	carbonic anhydrase [EC:4.2.1.1]								Carbonic anhydrase [PF00484.19]				0
POLA0515-13_bin.34.orig	Colwellia	minimus2_38177	42	39981	40382	-1	E														0
POLA0515-13_bin.34.orig	Colwellia	minimus2_38177	43	40536	41447	1	C	K05541	tRNA-dihydrouridine synthase C [EC:1.-.-.-]								Dihydrouridine synthase (Dus) [PF01207.17]				0
POLA0515-13_bin.34.orig	Colwellia	minimus2_38177	44	41684	42943	-1	E														0
POLA0515-13_bin.34.orig	Colwellia	minimus2_38177	45	42949	43563	-1	C	K03832	periplasmic protein TonB								Gram-negative bacterial TonB protein C-terminal [PF03544.14]				0
POLA0515-13_bin.34.orig	Colwellia	minimus2_38177	46	43567	43968	-1	C	K03559	biopolymer transport protein ExbD								Biopolymer transport protein ExbD/TolR [PF02472.16]				0
POLA0515-13_bin.34.orig	Colwellia	minimus2_38177	47	43981	44505	-1	C	K03561	biopolymer transport protein ExbB								MotA/TolQ/ExbB proton channel family [PF01618.16]				0
POLA0515-13_bin.34.orig	Colwellia	minimus2_38177	48	44505	45848	-1	C	K03561	biopolymer transport protein ExbB								MotA/TolQ/ExbB proton channel family [PF01618.16]				0
POLA0515-13_bin.34.orig	Colwellia	minimus2_38177	49	45848	46627	-1	D										Protein of unknown function (DUF3450) [PF11932.8]				0
POLA0515-13_bin.34.orig	Colwellia	minimus2_38177	50	47207	47977	1	C	K07090	uncharacterized protein								Sulfite exporter TauE/SafE [PF01925.19]				0
POLA0515-13_bin.34.orig	Colwellia	minimus2_38177	51	47981	48592	1	C	K04067	primosomal replication protein N''								Primosomal replication protein priC [PF07445.12]				0
POLA0515-13_bin.34.orig	Colwellia	minimus2_38177	52	48967	49230	1	D										Late competence development protein ComFB [PF10719.9]				0
POLA0515-13_bin.34.orig	Colwellia	minimus2_38177	53	49773	50657	-1	D										Protein of unknown function (DUF3014) [PF11219.8]				0
POLA0515-13_bin.34.orig	Colwellia	minimus2_38177	54	50793	52355	-1	C	K03721	transcriptional regulator of aroF, aroG, tyrA and aromatic amino acid transport								Sigma-54 interaction domain [PF00158.26]; Sigma-54 interaction domain [PF14532.6]; Helix-turn-helix domain [PF18024.1]; AAA domain (dynein-related subfamily) [PF07728.14]; PAS domain [PF13426.7]; AAA domain (Cdc48 subfamily) [PF07724.14]				0
POLA0515-13_bin.34.orig	Colwellia	minimus2_38177	55	52670	53011	-1	C	K01724	4a-hydroxytetrahydrobiopterin dehydratase [EC:4.2.1.96]								Pterin 4 alpha carbinolamine dehydratase [PF01329.19]				0
POLA0515-13_bin.34.orig	Colwellia	minimus2_38177	56	53046	53834	-1	C	K00500	phenylalanine-4-hydroxylase [EC:1.14.16.1]								Biopterin-dependent aromatic amino acid hydroxylase [PF00351.21]				0
POLA0515-13_bin.34.orig	Colwellia	minimus2_38177	57	54111	55115	-1	C	K08990	putative membrane protein								Domain of unknown function (DUF697) [PF05128.12]				0
POLA0515-13_bin.34.orig	Colwellia	minimus2_38177	58	55112	56542	-1	C	K06918	uncharacterized protein								YcjX-like family, DUF463 [PF04317.12]				0
POLA0515-13_bin.34.orig	Colwellia	minimus2_38177	59	56677	57120	-1	C	K03973	phage shock protein C								PspC domain [PF04024.12]				0
POLA0515-13_bin.34.orig	Colwellia	minimus2_38177	60	57113	57343	-1	C	K03970	phage shock protein B								Phage shock protein B [PF06667.12]				0
POLA0515-13_bin.34.orig	Colwellia	minimus2_38177	61	57392	58057	-1	C	K03969	phage shock protein A								PspA/IM30 family [PF04012.12]				0
POLA0515-13_bin.34.orig	Colwellia	minimus2_38177	62	58282	59385	1	C	K03974	psp operon transcriptional activator								Sigma-54 interaction domain [PF00158.26]; Sigma-54 interaction domain [PF14532.6]; AAA domain (dynein-related subfamily) [PF07728.14]; PAS domain [PF13426.7]; Bacterial regulatory protein, Fis family [PF02954.19]				0
POLA0515-13_bin.34.orig	Colwellia	minimus2_38177	63	59375	61006	1	C	K02035,K19226	peptide/nickel transport system substrate-binding protein; cationic peptide transport system substrate-binding protein								Bacterial extracellular solute-binding proteins, family 5 Middle [PF00496.22]				0
POLA0515-13_bin.34.orig	Colwellia	minimus2_38177	64	61006	62034	1	C	K02033,K19227	peptide/nickel transport system permease protein; cationic peptide transport system permease protein												0
POLA0515-13_bin.34.orig	Colwellia	minimus2_38177	65	62024	62917	1	C	K02034,K19228	peptide/nickel transport system permease protein; cationic peptide transport system permease protein												0
POLA0515-13_bin.34.orig	Colwellia	minimus2_38177	66	62917	63906	1	C	K19229	cationic peptide transport system ATP-binding protein								ABC transporter [PF00005.27]; Oligopeptide/dipeptide transporter, C-terminal region [PF08352.12]				0
POLA0515-13_bin.34.orig	Colwellia	minimus2_38177	67	63907	64689	1	C	K19230	cationic peptide transport system ATP-binding protein								ABC transporter [PF00005.27]				0
POLA0515-13_bin.34.orig	Colwellia	minimus2_38177	68	64761	66662	-1	C	K03770	peptidyl-prolyl cis-trans isomerase D [EC:5.2.1.8]								PPIC-type PPIASE domain [PF13616.6]; SurA N-terminal domain [PF13624.6]; PPIC-type PPIASE domain [PF00639.21]; SurA N-terminal domain [PF13623.6]; PPIC-type PPIASE domain [PF13145.6]				0
POLA0515-13_bin.34.orig	Colwellia	minimus2_38177	69	67319	67594	-1	C	K03530	DNA-binding protein HU-beta								Bacterial DNA-binding protein [PF00216.21]				0
POLA0515-13_bin.34.orig	Colwellia	minimus2_38177	70	67904	70252	-1	C	K01338	ATP-dependent Lon protease [EC:3.4.21.53]	MER1322294	S16	MER1322294 - family S16 unassigned peptidases (Colwellia sp. UCD-KL20) [S16.UPW]#S16#{peptidase unit: 537-773}~source WP_076418189~	TRUE	0.902	448	3.83e-133	Lon protease (S16) C-terminal proteolytic domain [PF05362.13]; ATP-dependent protease La (LON) substrate-binding domain [PF02190.16]; AAA domain (dynein-related subfamily) [PF07728.14]; ATPase family associated with various cellular activities (AAA) [PF00004.29]; Subunit ChlI of Mg-chelatase [PF13541.6]; AAA domain (Cdc48 subfamily) [PF07724.14]; ATPase family associated with various cellular act…		sp|Q5UPT0|LONH_MIMIV Lon protease homolog; Xh	Xh	0
POLA0515-13_bin.34.orig	Colwellia	minimus2_38177	71	70400	71677	-1	C	K03544	ATP-dependent Clp protease ATP-binding subunit ClpX								AAA domain (Cdc48 subfamily) [PF07724.14]; ClpX C4-type zinc finger [PF06689.13]; ATPase family associated with various cellular activities (AAA) [PF00004.29]; Holliday junction DNA helicase RuvB P-loop domain [PF05496.12]; AAA domain (dynein-related subfamily) [PF07728.14]; Magnesium chelatase, subunit ChlI [PF01078.21]; C-terminal, D2-small domain, of ClpB protein [PF10431.9]		sp|P0ABH9|CLPA_ECOLI ATP-dependent Clp protease ATP-binding subunit ClpA; Xh	Xh	0
POLA0515-13_bin.34.orig	Colwellia	minimus2_38177	72	71768	72403	-1	C	K01358	ATP-dependent Clp protease, protease subunit [EC:3.4.21.92]	MER1317451	S14	MER1317451 - family S14 unassigned peptidases (Colwellia chukchiensis) [S14.UPW]#S14#{peptidase unit: 18-209}~source SEK39856~	TRUE	0.936	379	8.27e-119	Clp protease [PF00574.23]		REFSEQ peptidase S14; Xu	Xu	0
POLA0515-13_bin.34.orig	Colwellia	minimus2_38177	73	72492	73799	-1	C	K03545	trigger factor								Bacterial trigger factor protein (TF) [PF05697.13]; Bacterial trigger factor protein (TF) C-terminus [PF05698.14]; FKBP-type peptidyl-prolyl cis-trans isomerase [PF00254.28]				0
POLA0515-13_bin.34.orig	Colwellia	minimus2_38177	74	74736	75587	1	C	K01491	methylenetetrahydrofolate dehydrogenase (NADP+) / methenyltetrahydrofolate cyclohydrolase [EC:1.5.1.5 3.5.4.9]								Tetrahydrofolate dehydrogenase/cyclohydrolase, NAD(P)-binding domain [PF02882.19]; Tetrahydrofolate dehydrogenase/cyclohydrolase, catalytic domain [PF00763.23]				0
POLA0515-13_bin.34.orig	Colwellia	minimus2_38177	75	75669	77051	-1	C	K01883	cysteinyl-tRNA synthetase [EC:6.1.1.16]								tRNA synthetases class I (C) catalytic domain [PF01406.19]; tRNA synthetases class I (M) [PF09334.11]; DALR domain [PF09190.11]; tRNA synthetases class I (I, L, M and V) [PF00133.22]		sp|Q54KR1|SYCC_DICDI Cysteine--tRNA ligase, cytoplasmic; Xh	Xh	0
POLA0515-13_bin.34.orig	Colwellia	minimus2_38177	76	77244	77735	1	C	K03768	peptidyl-prolyl cis-trans isomerase B (cyclophilin B) [EC:5.2.1.8]								Cyclophilin type peptidyl-prolyl cis-trans isomerase/CLD [PF00160.21]				0
POLA0515-13_bin.34.orig	Colwellia	minimus2_38177	77	77753	78496	1	C	K03269	UDP-2,3-diacylglucosamine hydrolase [EC:3.6.1.54]								Calcineurin-like phosphoesterase superfamily domain [PF12850.7]				0
POLA0515-13_bin.34.orig	Colwellia	minimus2_38177	78	78705	79730	1	D										Diguanylate cyclase, GGDEF domain [PF00990.21]; HlyD membrane-fusion protein of T1SS [PF00529.20]		sp|Q5PLI4|DGCQ_SALPA Probable diguanylate cyclase DgcQ; Xh	Xh	0
POLA0515-13_bin.34.orig	Colwellia	minimus2_38177	79	79817	80575	-1	C	K06169	tRNA-(ms[2]io[6]A)-hydroxylase [EC:1.-.-.-]								tRNA-(MS[2]IO[6]A)-hydroxylase (MiaE) [PF06175.11]				0
POLA0515-13_bin.34.orig	Colwellia	minimus2_38177	80	80859	81200	1	E														0
POLA0515-13_bin.34.orig	Colwellia	minimus2_38177	81	81360	82556	1	D										Major Facilitator Superfamily [PF07690.16]; Sugar (and other) transporter [PF00083.24]; Fungal trichothecene efflux pump (TRI12) [PF06609.13]				0
POLA0515-13_bin.34.orig	Colwellia	minimus2_38177	82	82466	82675	-1	E														0
POLA0515-13_bin.34.orig	Colwellia	minimus2_38177	83	82737	83129	1	E														0
POLA0515-13_bin.34.orig	Colwellia	minimus2_38177	84	83274	83726	-1	D										Domain of unknown function (DUF4437) [PF14499.6]; ChrR Cupin-like domain [PF12973.7]				0
POLA0515-13_bin.34.orig	Colwellia	minimus2_38184	1	1	123	1	D										Leukotriene A4 hydrolase, C-terminal [PF09127.11]				0
POLA0515-13_bin.34.orig	Colwellia	minimus2_38184	2	231	590	-1	E														0
POLA0515-13_bin.34.orig	Colwellia	minimus2_38184	3	692	1441	-1	C	K06203	CysZ protein								Etoposide-induced protein 2.4 (EI24) [PF07264.11]				0
POLA0515-13_bin.34.orig	Colwellia	minimus2_38184	4	1702	5217	1	C	K03529	chromosome segregation protein								RecF/RecN/SMC N terminal domain [PF02463.19]; AAA domain [PF13476.6]; Eukaryotic membrane protein family [PF05346.11]; AAA ATPase domain [PF13175.6]		sp|P04522|EXO2_BPT4 Exonuclease subunit 2; XhXp	Xp;Xh	0
POLA0515-13_bin.34.orig	Colwellia	minimus2_38184	5	5226	6551	1	C	K03528	cell division protein ZipA								ZipA, C-terminal FtsZ-binding domain [PF04354.13]				0
POLA0515-13_bin.34.orig	Colwellia	minimus2_38184	6	6669	8741	1	C	K01972	DNA ligase (NAD+) [EC:6.5.1.2]								NAD-dependent DNA ligase adenylation domain [PF01653.18]; NAD-dependent DNA ligase OB-fold domain [PF03120.16]; Helix-hairpin-helix motif [PF12826.7]; BRCA1 C Terminus (BRCT) domain [PF00533.26]; NAD-dependent DNA ligase C4 zinc finger domain [PF03119.16]		sp|Q5UPZ0|DNLJ_MIMIV DNA ligase; XhXr	Xr;Xh	0
POLA0515-13_bin.34.orig	Colwellia	minimus2_38184	7	8856	10022	-1	C	K03286	OmpA-OmpF porin, OOP family								OmpA family [PF00691.20]; OprF membrane domain [PF05736.11]				0
POLA0515-13_bin.34.orig	Colwellia	minimus2_38184	8	10297	11952	1	D										ABC transporter [PF00005.27]; ABC transporter transmembrane region [PF00664.23]				0
POLA0515-13_bin.34.orig	Colwellia	minimus2_38184	9	12025	12459	-1	E														0
POLA0515-13_bin.34.orig	Colwellia	minimus2_38184	10	12512	12871	-1	E														0
POLA0515-13_bin.34.orig	Colwellia	minimus2_38184	11	13170	13880	1	D										Spondin_N [PF06468.13]				0
POLA0515-13_bin.34.orig	Colwellia	minimus2_38184	12	13890	14618	1	D										Spondin_N [PF06468.13]				0
POLA0515-13_bin.34.orig	Colwellia	minimus2_38184	13	14680	15393	1	C	K02483	two-component system, OmpR family, response regulator								Response regulator receiver domain [PF00072.24]; Transcriptional regulatory protein, C terminal [PF00486.28]				0
POLA0515-13_bin.34.orig	Colwellia	minimus2_38184	14	15390	16886	1	D										Histidine kinase-, DNA gyrase B-, and HSP90-like ATPase [PF02518.26]; His Kinase A (phospho-acceptor) domain [PF00512.25]				0
POLA0515-13_bin.34.orig	Colwellia	minimus2_38184	15	17456	17917	1	D										RDD family [PF06271.12]				0
POLA0515-13_bin.34.orig	Colwellia	minimus2_38184	16	17987	20170	1	D										KAP family P-loop domain [PF07693.14]				0
POLA0515-13_bin.34.orig	Colwellia	minimus2_38184	17	20297	20554	1	E														0
POLA0515-13_bin.34.orig	Colwellia	minimus2_38301	1	2	919	-1	D										Response regulator receiver domain [PF00072.24]; Diguanylate cyclase, GGDEF domain [PF00990.21]				0
POLA0515-13_bin.34.orig	Colwellia	minimus2_38301	2	940	3114	-1	C	K03657	DNA helicase II / ATP-dependent DNA helicase PcrA [EC:3.6.4.12]								UvrD/REP helicase N-terminal domain [PF00580.21]; UvrD-like helicase C-terminal domain [PF13361.6]; AAA domain [PF13245.6]; UvrD-like helicase C-terminal domain [PF13538.6]		sp|F1ND48|FBH1_CHICK F-box DNA helicase 1; Xh	Xh	0
POLA0515-13_bin.34.orig	Colwellia	minimus2_38301	3	3184	3930	-1	C	K20862	FMN hydrolase / 5-amino-6-(5-phospho-D-ribitylamino)uracil phosphatase [EC:3.1.3.102 3.1.3.104]								Haloacid dehalogenase-like hydrolase [PF13419.6]; HAD-hyrolase-like [PF13242.6]				0
POLA0515-13_bin.34.orig	Colwellia	minimus2_38301	4	3930	4652	-1	C	K09921	uncharacterized protein								Protein of unknown function, DUF484 [PF04340.12]				0
POLA0515-13_bin.34.orig	Colwellia	minimus2_38301	5	4649	5479	-1	C	K01778	diaminopimelate epimerase [EC:5.1.1.7]								Diaminopimelate epimerase [PF01678.19]; Phenazine biosynthesis-like protein [PF02567.16]				0
POLA0515-13_bin.34.orig	Colwellia	minimus2_38301	6	5529	6773	-1	C	K01586	diaminopimelate decarboxylase [EC:4.1.1.20]								Pyridoxal-dependent decarboxylase, pyridoxal binding domain [PF02784.16]; Pyridoxal-dependent decarboxylase, C-terminal sheet domain [PF00278.22]		sp|P11926|DCOR_HUMAN Ornithine decarboxylase; Xh	Xh	0
POLA0515-13_bin.34.orig	Colwellia	minimus2_38301	7	6781	6963	-1	E														0
POLA0515-13_bin.34.orig	Colwellia	minimus2_38301	8	7065	7382	1	C	K06202	CyaY protein								Frataxin-like domain [PF01491.16]				0
POLA0515-13_bin.34.orig	Colwellia	minimus2_38301	9	7410	8363	1	C	K01749	hydroxymethylbilane synthase [EC:2.5.1.61]								Porphobilinogen deaminase, dipyromethane cofactor binding domain [PF01379.20]; Porphobilinogen deaminase, C-terminal domain [PF03900.15]				0
POLA0515-13_bin.34.orig	Colwellia	minimus2_38301	10	8350	9120	1	C	K01719	uroporphyrinogen-III synthase [EC:4.2.1.75]								Uroporphyrinogen-III synthase HemD [PF02602.15]				0
POLA0515-13_bin.34.orig	Colwellia	minimus2_38301	11	9122	10720	1	C	K02496	uroporphyrin-III C-methyltransferase [EC:2.1.1.107]								HemX, putative uroporphyrinogen-III C-methyltransferase [PF04375.14]				0
POLA0515-13_bin.34.orig	Colwellia	minimus2_38301	12	10723	11907	1	C	K02498	HemY protein												0
POLA0515-13_bin.34.orig	Colwellia	minimus2_38301	13	12045	12686	1	E														0
POLA0515-13_bin.34.orig	Colwellia	minimus2_38301	14	12727	13311	-1	C	K05501	TetR/AcrR family transcriptional regulator												0
POLA0515-13_bin.34.orig	Colwellia	minimus2_38301	15	13505	14713	-1	C	K13038	phosphopantothenoylcysteine decarboxylase / phosphopantothenate---cysteine ligase [EC:4.1.1.36 6.3.2.5]								DNA / pantothenate metabolism flavoprotein [PF04127.15]; Flavoprotein [PF02441.19]		sp|P94063|HAL3B_ARATH Probable phosphopantothenoylcysteine decarboxylase; Xh	Xh	0
POLA0515-13_bin.34.orig	Colwellia	minimus2_38301	16	14818	15495	1	C	K03630	DNA repair protein RadC								RadC-like JAB domain [PF04002.15]				0
POLA0515-13_bin.34.orig	Colwellia	minimus2_38301	17	15565	15888	1	E														0
POLA0515-13_bin.34.orig	Colwellia	minimus2_38301	18	15955	16623	1	D										VirC1 protein [PF07015.11]; ATPase MipZ [PF09140.11]; AAA domain [PF13614.6]; CobQ/CobB/MinD/ParA nucleotide binding domain [PF01656.23]; Cellulose biosynthesis protein BcsQ [PF06564.12]		sp|P07620|PARA_ECOLX Plasmid partition protein A; Xh	Xh	0
POLA0515-13_bin.34.orig	Colwellia	minimus2_38301	19	16610	17017	1	E														0
POLA0515-13_bin.34.orig	Colwellia	minimus2_38301	20	17269	17505	1	C	K02902	large subunit ribosomal protein L28								Ribosomal L28 family [PF00830.19]				0
POLA0515-13_bin.34.orig	Colwellia	minimus2_38301	21	17515	17670	1	C	K02913	large subunit ribosomal protein L33								Ribosomal protein L33 [PF00471.20]				0
POLA0515-13_bin.34.orig	Colwellia	minimus2_38301	22	17768	18256	1	E														0
POLA0515-13_bin.34.orig	Colwellia	minimus2_38301	23	18309	19214	1	D										Prokaryotic glutathione synthetase, ATP-grasp domain [PF02955.16]				0
POLA0515-13_bin.34.orig	Colwellia	minimus2_38301	24	19242	20057	1	C	K10563	formamidopyrimidine-DNA glycosylase [EC:3.2.2.23 4.2.99.18]								Formamidopyrimidine-DNA glycosylase N-terminal domain [PF01149.24]; Formamidopyrimidine-DNA glycosylase H2TH domain [PF06831.14]; Zinc finger found in FPG and IleRS [PF06827.14]		sp|Q5UQ00|FPG_MIMIV Probable formamidopyrimidine-DNA glycosylase; Xh	Xh	0
POLA0515-13_bin.34.orig	Colwellia	minimus2_38301	25	20063	20551	-1	C	K00954	pantetheine-phosphate adenylyltransferase [EC:2.7.7.3]								Cytidylyltransferase-like [PF01467.26]				0
[truncated: 3,552 more rows]
