# Supplementary material for: Metagenomics and Quantitative Stable Isotope Probing Offer Insights into Metabolism of Polycyclic Aromatic Hydrocarbon Degraders in Chronically Polluted Seawater
Source: mSystems. 2021 May 11;6(3):e00245-21. doi: 10.1128/mSystems.00245-21 (PMC8125074; doi:10.1128/mSystems.00245-21)
Supplement: DATA SET S1 [file mSystems.00245-21-sd001.xlsx]

## Sheet: sup_table_S1-OTUs
OTU.id	KS-pval12	KS-pval13	Density shift	Atom % enrichment	SILVA Taxonomy
Otu00001	0.39	1	0.0292	53.6	Bacteria; Proteobacteria; Gammaproteobacteria; Alteromonadales; Colwelliaceae; Colwellia
Otu00002	0.73	0.26	0.003	5.4	Bacteria; Proteobacteria; Alphaproteobacteria; SAR11_clade; Surface_1; Candidatus_Pelagibacter
Otu00003	0.13	0.59	0.0256	47	Bacteria; Proteobacteria; Gammaproteobacteria; Thiotrichales; Piscirickettsiaceae; Cycloclasticus
Otu00005	0.35	0.68	0.0038	7	Bacteria; Proteobacteria; Alphaproteobacteria; SAR11_clade; Surface_1; unclassified
Otu00006	0.79	0.78	0.0045	8.2	Bacteria; Proteobacteria; Gammaproteobacteria; Oceanospirillales; SAR86_clade; unclassified
Otu00007	0.28	0.39	0.0046	8.4	Bacteria; Bacteroidetes; Flavobacteriia; Flavobacteriales; Flavobacteriaceae; Tenacibaculum
Otu00008	0.13	0.59	0.0021	3.8	Bacteria; Proteobacteria; Alphaproteobacteria; Rhodobacterales; Rhodobacteraceae; Candidatus_Planktomarina_(DC5-80-3_lineage)
Otu00009	0.5	0.94	0.002	3.6	Bacteria; Proteobacteria; Alphaproteobacteria; Rhodobacterales; Rhodobacteraceae; Roseobacter_clade_OCT_lineage
Otu00010	0.73	0.64	0.0041	7.6	Bacteria; Proteobacteria; Alphaproteobacteria; SAR11_clade; Surface_2; unclassified
Otu00011	0.98	0.59	0.0045	8.3	Bacteria; Bacteroidetes; Flavobacteriia; Flavobacteriales; Flavobacteriaceae; Formosa
Otu00012	0.83	0.43	0.0041	7.4	Bacteria; Proteobacteria; Alphaproteobacteria; Rickettsiales; SAR116_clade; unclassified
Otu00013	0.72	0.68	0.0026	4.7	Bacteria; Proteobacteria; Alphaproteobacteria; Rickettsiales; SAR116_clade; Candidatus_Puniceispirillum
Otu00014	0.73	0.64	0.0045	8.3	Bacteria; Proteobacteria; Betaproteobacteria; Methylophilales; Methylophilaceae; OM43_clade
Otu00015	0.24	0.94	0.0025	4.6	Bacteria; Proteobacteria; Alphaproteobacteria; Rhodobacterales; Rhodobacteraceae; unclassified
Otu00016	0.06	0.68	0.0033	6	Bacteria; Proteobacteria; Gammaproteobacteria; Alteromonadales; Alteromonadaceae; SAR92_clade
Otu00017	0.15	0.39	0.004	7.3	Bacteria; Bacteroidetes; Flavobacteriia; Flavobacteriales; Cryomorphaceae; Owenweeksia
Otu00018	0.64	0.5	0.0046	8.4	Bacteria; Proteobacteria; Gammaproteobacteria; Oceanospirillales; SAR86_clade; unclassified
Otu00019	0.87	0.94	0.0025	4.6	Bacteria; Proteobacteria; Betaproteobacteria; Hydrogenophilales; Hydrogenophilaceae; Thiobacillus
Otu00020	0.99	0.1	0.0044	8.1	Bacteria; Bacteroidetes; Flavobacteriia; Flavobacteriales; Flavobacteriaceae; NS5_marine_group
Otu00021	0.28	0.3	0.0048	8.8	Bacteria; Actinobacteria; Acidimicrobiia; Acidimicrobiales; OM1_clade; Candidatus_Actinomarina
Otu00022	0.21	0.72	0.0045	8.2	Bacteria; Proteobacteria; Gammaproteobacteria; Oceanospirillales; ZD0405; unclassified
Otu00023	0.64	0.43	0.0024	4.4	Bacteria; Verrucomicrobia; Opitutae; MB11C04_marine_group; unclassified; unclassified
Otu00024	0.21	0.21	0.0039	7.2	Bacteria; Proteobacteria; Gammaproteobacteria; Alteromonadales; Pseudoalteromonadaceae; Pseudoalteromonas
Otu00025	0.94	0.43	0.005	9.2	Bacteria; Proteobacteria; Gammaproteobacteria; Alteromonadales; Alteromonadaceae; Porticoccus
Otu00026	0.09	1	0.0031	5.7	Bacteria; Bacteroidetes; Flavobacteriia; Flavobacteriales; Flavobacteriaceae; NS4_marine_group
Otu00027	0.57	0.92	0.0051	9.4	Bacteria; Proteobacteria; Gammaproteobacteria; Vibrionales; Vibrionaceae; Vibrio
Otu00028	0.73	0.26	0.0052	9.6	Bacteria; Deferribacteres; Deferribacteres; Deferribacterales; SAR406_clade(Marine_group_A); unclassified
Otu00029	0.99	0.99	0.0023	4.2	Bacteria; Cyanobacteria; Chloroplast; unclassified; unclassified; unclassified
Otu00030	0.99	0.26	0.0076	13.9	Bacteria; Proteobacteria; Gammaproteobacteria; Oceanospirillales; Oceanospirillaceae; Marinomonas
Otu00031	0.35	0.43	0.0042	7.8	Bacteria; Proteobacteria; Alphaproteobacteria; Rhodospirillales; Rhodospirillaceae; AEGEAN-169_marine_group
Otu00032	0.99	0.94	0.0023	4.1	Bacteria; Proteobacteria; Gammaproteobacteria; Alteromonadales; Alteromonadaceae; OM60(NOR5)_clade
Otu00033	0.56	0.72	0.0058	10.6	Bacteria; Bacteroidetes; Flavobacteriia; Flavobacteriales; Cryomorphaceae; Fluviicola
Otu00034	0.99	0.72	0.0048	8.8	Bacteria; Bacteroidetes; Flavobacteriia; Flavobacteriales; Flavobacteriaceae; Polaribacter
Otu00035	0.35	0.59	0.0035	6.4	Bacteria; Bacteroidetes; Flavobacteriia; Flavobacteriales; Flavobacteriaceae; NS2b_marine_group
Otu00036	0.5	0.39	0.0023	4.2	Bacteria; Proteobacteria; Gammaproteobacteria; Oceanospirillales; Oceanospirillaceae; Pseudospirillum
Otu00037	0.48	0.21	0.0258	47.4	Bacteria; Proteobacteria; Gammaproteobacteria; Alteromonadales; Colwelliaceae; Colwellia
Otu00038	0.28	0.39	0.003	5.5	Bacteria; Proteobacteria; Gammaproteobacteria; KI89A_clade; unclassified; unclassified
Otu00040	0.83	0.39	0.0038	6.9	Bacteria; Proteobacteria; Gammaproteobacteria; Order_Incertae_Sedis; Family_Incertae_Sedis; Marinicella
Otu00042	0.22	0.94	0.0027	5	Bacteria; Proteobacteria; Gammaproteobacteria; Oceanospirillales; OM182_clade; unclassified
Otu00044	0.39	0.94	0.0017	3.2	Bacteria; Proteobacteria; Alphaproteobacteria; Rhodobacterales; Rhodobacteraceae; Roseobacter_clade_OCT_lineage
Otu00045	0.47	0.72	0.0042	7.7	Bacteria; Verrucomicrobia; OPB35_soil_group; unclassified; unclassified; unclassified
Otu00046	0.99	1	0.0042	7.7	Bacteria; Proteobacteria; Alphaproteobacteria; Rhodospirillales; Rhodospirillaceae; AEGEAN-169_marine_group
Otu00047	0.06	1	0.003	5.5	Bacteria; Verrucomicrobia; Opitutae; MB11C04_marine_group; unclassified; unclassified
Otu00048	0.9	1	0.0023	4.3	Bacteria; Bacteroidetes; Cytophagia; Order_III; Unknown_Family; Balneola
Otu00049	0.5	0.64	0.0037	6.9	Bacteria; Proteobacteria; Gammaproteobacteria; Vibrionales; Vibrionaceae; Vibrio
Otu00050	0.15	0.28	0.0033	6	Bacteria; Bacteroidetes; Flavobacteriia; Flavobacteriales; Cryomorphaceae; Owenweeksia
Otu00052	0.98	0.79	0.0032	5.9	Bacteria; Proteobacteria; Gammaproteobacteria; Thiotrichales; Thiotrichaceae; Thiothrix
Otu00053	0.31	0.64	0.0045	8.2	Bacteria; Proteobacteria; Gammaproteobacteria; Alteromonadales; Alteromonadaceae; unclassified
Otu00054	0.99	0.9	0.0034	6.2	Bacteria; Cyanobacteria; Chloroplast; unclassified; unclassified; unclassified
Otu00055	0.78	1	0.0025	4.7	Bacteria; Verrucomicrobia; Opitutae; MB11C04_marine_group; unclassified; unclassified
Otu00056	0.35	0.72	0.0038	7	Bacteria; Bacteroidetes; Flavobacteriia; Flavobacteriales; Cryomorphaceae; Fluviicola
Otu00057	0.39	0.68	0.0039	7.2	Bacteria; Proteobacteria; Alphaproteobacteria; SB1-18; unclassified; unclassified
Otu00058	0.73	0.34	0.0036	6.6	Bacteria; Bacteroidetes; Flavobacteriia; Flavobacteriales; Flavobacteriaceae; Formosa
Otu00059	0.21	0.21	0.0025	4.5	Bacteria; Proteobacteria; Alphaproteobacteria; Rhodospirillales; Rhodospirillaceae; AEGEAN-169_marine_group
Otu00060	0.21	0.28	0.0051	9.4	Bacteria; Proteobacteria; Gammaproteobacteria; Oceanospirillales; SAR86_clade; unclassified
Otu00062	0.24	0.21	0.0041	7.6	Bacteria; Bacteroidetes; Flavobacteriia; Flavobacteriales; Cryomorphaceae; Owenweeksia
Otu00063	0.73	0.59	0.0043	7.9	Bacteria; Bacteroidetes; Flavobacteriia; Flavobacteriales; Cryomorphaceae; Crocinitomix
Otu00064	0.35	0.92	0.0032	5.8	Bacteria; Cyanobacteria; Chloroplast; unclassified; unclassified; unclassified
Otu00065	0.43	0.68	0.0049	9	Bacteria; Bacteroidetes; Cytophagia; Cytophagales; Flammeovirgaceae; Reichenbachiella
Otu00067	0.54	0.72	0.0035	6.4	Bacteria; Proteobacteria; Alphaproteobacteria; Rickettsiales; SAR116_clade; unclassified
Otu00068	0.97	0.92	0.0031	5.6	Bacteria; Proteobacteria; Gammaproteobacteria; Alteromonadales; Alteromonadaceae; OM60(NOR5)_clade
Otu00069	0.96	0.34	0.004	7.3	Bacteria; Bacteroidetes; Flavobacteriia; Flavobacteriales; Flavobacteriaceae; Ulvibacter
Otu00070	0.26	0.75	-0.0001	-0.1	Bacteria; Proteobacteria; Alphaproteobacteria; Rickettsiales; SAR116_clade; unclassified
Otu00072	0.28	0.68	0.0014	2.6	Bacteria; Proteobacteria; Alphaproteobacteria; OCS116_clade; unclassified; unclassified
Otu00074	0.06	0.92	0.0024	4.3	Bacteria; Proteobacteria; Gammaproteobacteria; Alteromonadales; Alteromonadaceae; OM60(NOR5)_clade
Otu00075	0.28	0.11	0.0029	5.3	Bacteria; Proteobacteria; Gammaproteobacteria; Oceanospirillales; Oceanospirillaceae; Pseudospirillum
Otu00076	0.95	0.94	0.0053	9.6	Bacteria; Bacteroidetes; Sphingobacteriia; Sphingobacteriales; Saprospiraceae; unclassified
Otu00078	0.13	0.72	0.0022	4.1	Bacteria; Proteobacteria; Alphaproteobacteria; OCS116_clade; unclassified; unclassified
Otu00079	0.13	0.34	0.0039	7.2	Bacteria; Bacteroidetes; Flavobacteriia; Flavobacteriales; Flavobacteriaceae; NS5_marine_group
Otu00081	0.73	0.87	0.0025	4.6	Bacteria; Planctomycetes; OM190; unclassified; unclassified; unclassified
Otu00082	0.79	0.9	0.0028	5.1	Bacteria; Cyanobacteria; Chloroplast; unclassified; unclassified; unclassified
Otu00083	0.31	0.15	0.0032	5.9	Bacteria; Verrucomicrobia; Opitutae; MB11C04_marine_group; unclassified; unclassified
Otu00084	0.35	0.9	0.0031	5.8	Bacteria; Cyanobacteria; Chloroplast; unclassified; unclassified; unclassified
Otu00085	0.42	0.6	0.004	7.3	Bacteria; Proteobacteria; Gammaproteobacteria; Oceanospirillales; Oleiphilaceae; Oleiphilus
Otu00088	0.54	0.72	0.0039	7.2	Bacteria; Bacteroidetes; Flavobacteriia; Flavobacteriales; Flavobacteriaceae; NS4_marine_group
Otu00090	0.72	0.43	0.0043	8	Bacteria; Bacteroidetes; Cytophagia; Cytophagales; Flammeovirgaceae; unclassified
Otu00091	0.99	0.95	0.0057	10.5	Bacteria; Bacteroidetes; Flavobacteriia; Flavobacteriales; NS7_marine_group; unclassified
Otu00092	0.14	0.9	0.0038	7	Bacteria; Proteobacteria; Gammaproteobacteria; Alteromonadales; Alteromonadaceae; OM60(NOR5)_clade
Otu00094	0.83	0.64	0.004	7.3	Bacteria; Bacteroidetes; Sphingobacteriia; Sphingobacteriales; NS11-12_marine_group; unclassified
Otu00096	0.62	0.9	0.0059	10.8	Bacteria; Proteobacteria; Alphaproteobacteria; unclassified; unclassified; unclassified
Otu00097	0.54	1	0.0046	8.4	Bacteria; Bacteroidetes; Flavobacteriia; Flavobacteriales; Flavobacteriaceae; Tenacibaculum
Otu00098	0.24	0.97	0.004	7.3	Bacteria; Proteobacteria; Gammaproteobacteria; Alteromonadales; Pseudoalteromonadaceae; Pseudoalteromonas
Otu00100	0.73	1	0.0028	5.2	Bacteria; Proteobacteria; unclassified; unclassified; unclassified; unclassified
Otu00102	0.13	1	0.0028	5.2	Bacteria; Proteobacteria; Gammaproteobacteria; Alteromonadales; Alteromonadaceae; Luminiphilus
Otu00103	0.64	0.72	0.0037	6.8	Bacteria; Bacteroidetes; Flavobacteriia; Flavobacteriales; Flavobacteriaceae; NS5_marine_group
Otu00104	0.5	0.47	0.0039	7.2	Bacteria; Bacteroidetes; Sphingobacteriia; Sphingobacteriales; Saprospiraceae; Aureispira
Otu00105	0.13	0.52	0.0052	9.6	Bacteria; Proteobacteria; Alphaproteobacteria; Rhodobacterales; Rhodobacteraceae; unclassified
Otu00107	0.72	0.68	0.0038	6.9	Bacteria; Bacteroidetes; Flavobacteriia; Flavobacteriales; Flavobacteriaceae; NS4_marine_group
Otu00108	0.48	0.9	0.0045	8.2	Bacteria; Bacteroidetes; Flavobacteriia; Flavobacteriales; Flavobacteriaceae; NS3a_marine_group
Otu00109	0.07	0.59	0.0269	49.4	Bacteria; Proteobacteria; Gammaproteobacteria; Thiotrichales; Piscirickettsiaceae; Cycloclasticus
Otu00110	0.81	0.94	0.0049	9	Bacteria; Proteobacteria; Gammaproteobacteria; Oceanospirillales; SAR86_clade; unclassified
Otu00112	0.24	0.68	0.0043	7.9	Bacteria; Proteobacteria; Alphaproteobacteria; Caulobacterales; Hyphomonadaceae; Hellea
Otu00113	0.72	0.78	0.0034	6.2	Bacteria; Lentisphaerae; Lentisphaeria; Lentisphaerales; Lentisphaeraceae; Lentisphaera
Otu00114	0.5	1	0.0324	59.4	Bacteria; Proteobacteria; Gammaproteobacteria; Oceanospirillales; Oceanospirillaceae; Neptuniibacter
Otu00116	0.06	0.92	0.0019	3.5	Bacteria; Proteobacteria; Alphaproteobacteria; Rhodobacterales; Rhodobacteraceae; Ruegeria
Otu00120	0.21	0.95	0.0048	8.8	Bacteria; Bacteroidetes; Flavobacteriia; Flavobacteriales; Flavobacteriaceae; unclassified
Otu00121	0.72	0.72	0.0044	8.2	Bacteria; Lentisphaerae; Lentisphaeria; Lentisphaerales; Lentisphaeraceae; Lentisphaera
Otu00123	0.92	0.99	0.005	9.1	Bacteria; Bacteroidetes; Cytophagia; Order_III; Unknown_Family; Balneola
Otu00124	0.9	0.47	0.005	9.1	Bacteria; Proteobacteria; Alphaproteobacteria; Rickettsiales; SAR116_clade; unclassified
Otu00125	0.47	0.43	0.0068	12.4	Bacteria; Proteobacteria; Alphaproteobacteria; OCS116_clade; unclassified; unclassified
Otu00126	0.97	0.6	-0.0003	-0.6	Bacteria; Proteobacteria; Alphaproteobacteria; Rickettsiales; SAR116_clade; unclassified
Otu00127	0.39	0.21	0.0043	7.9	Bacteria; Proteobacteria; Gammaproteobacteria; Alteromonadales; Alteromonadaceae; unclassified
Otu00129	0.83	0.47	0.0044	8	Bacteria; Bacteroidetes; Flavobacteriia; Flavobacteriales; Cryomorphaceae; Owenweeksia
Otu00130	1	0.85	0.0007	1.3	Bacteria; Proteobacteria; Alphaproteobacteria; Rickettsiales; SHWN-night2; unclassified
Otu00131	0.98	0.98	0.0015	2.7	Bacteria; unclassified; unclassified; unclassified; unclassified; unclassified
Otu00135	0.11	0.43	0.0027	4.9	Bacteria; Bacteroidetes; Flavobacteriia; Flavobacteriales; Cryomorphaceae; Owenweeksia
Otu00136	0.3	0.84	0.0052	9.6	Bacteria; Proteobacteria; SPOTSOCT00m83; unclassified; unclassified; unclassified
Otu00138	0.21	0.64	0.005	9.1	Bacteria; Bacteroidetes; Flavobacteriia; Flavobacteriales; Flavobacteriaceae; NS5_marine_group
Otu00139	0.64	0.68	0.0042	7.6	Bacteria; Bacteroidetes; Flavobacteriia; Flavobacteriales; Flavobacteriaceae; NS5_marine_group
Otu00140	0.18	0.31	0.0043	7.9	Bacteria; Bacteroidetes; Flavobacteriia; Flavobacteriales; Flavobacteriaceae; unclassified
Otu00141	0.28	0.68	0.0043	7.9	Bacteria; Proteobacteria; Gammaproteobacteria; Alteromonadales; Pseudoalteromonadaceae; Algicola
Otu00142	0.68	0.78	0.0044	8.1	Bacteria; unclassified; unclassified; unclassified; unclassified; unclassified
Otu00147	0.2	0.57	0.0038	7	Bacteria; Bacteroidetes; Flavobacteriia; Flavobacteriales; Cryomorphaceae; Owenweeksia
Otu00149	0.79	0.92	0.0056	10.2	Bacteria; Bacteroidetes; Flavobacteriia; Flavobacteriales; Flavobacteriaceae; Polaribacter
Otu00150	0.21	0.75	0.0036	6.6	Bacteria; Bacteroidetes; Flavobacteriia; Flavobacteriales; Flavobacteriaceae; Tenacibaculum
Otu00151	0.53	0.97	0.0023	4.2	Bacteria; Verrucomicrobia; Opitutae; MB11C04_marine_group; unclassified; unclassified
Otu00155	1	0.43	0.0041	7.5	Bacteria; Bacteroidetes; Flavobacteriia; Flavobacteriales; Flavobacteriaceae; unclassified
Otu00158	0.5	0.94	0.0048	8.8	Bacteria; Proteobacteria; Gammaproteobacteria; Alteromonadales; Alteromonadaceae; Catenovulum
Otu00159	0.07	0.18	0.0262	48.1	Bacteria; Proteobacteria; Gammaproteobacteria; Alteromonadales; Colwelliaceae; unclassified
Otu00160	0.42	0.83	0.0025	4.5	Bacteria; Cyanobacteria; Chloroplast; unclassified; unclassified; unclassified
Otu00161	0.28	0.43	0.0023	4.2	Bacteria; Proteobacteria; Gammaproteobacteria; Oceanospirillales; OM182_clade; unclassified
Otu00163	0.83	0.93	0.001	1.8	Bacteria; Cyanobacteria; Chloroplast; unclassified; unclassified; unclassified
Otu00166	0.73	0.68	0.0029	5.3	Bacteria; Bacteroidetes; Sphingobacteriia; Sphingobacteriales; NS11-12_marine_group; unclassified
Otu00168	0.64	0.68	0.0051	9.4	Bacteria; Proteobacteria; Gammaproteobacteria; Alteromonadales; Pseudoalteromonadaceae; Pseudoalteromonas
Otu00169	0.35	0.73	0.0015	2.7	Bacteria; unclassified; unclassified; unclassified; unclassified; unclassified
Otu00170	0.79	1	0.0018	3.4	Bacteria; Bacteroidetes; Flavobacteriia; Flavobacteriales; Flavobacteriaceae; unclassified
Otu00171	0.28	0.81	0.0016	3	Bacteria; Verrucomicrobia; Opitutae; Puniceicoccales; Puniceicoccaceae; Pelagicoccus
Otu00172	0.64	0.98	0.0053	9.8	Bacteria; Bacteroidetes; Flavobacteriia; Flavobacteriales; Cryomorphaceae; Owenweeksia
Otu00173	0.59	0.5	0.0054	10	Bacteria; Proteobacteria; Gammaproteobacteria; Vibrionales; Vibrionaceae; unclassified
Otu00175	1	0.9	0.0042	7.6	Bacteria; Bacteroidetes; Flavobacteriia; Flavobacteriales; Flavobacteriaceae; unclassified
Otu00176	0.99	0.39	0.0022	4	Bacteria; Cyanobacteria; Chloroplast; unclassified; unclassified; unclassified
Otu00177	0.42	0.64	0.002	3.6	Bacteria; Bacteroidetes; Flavobacteriia; Flavobacteriales; Flavobacteriaceae; NS4_marine_group
Otu00178	0.15	0.81	0.0039	7.1	Bacteria; Proteobacteria; Gammaproteobacteria; Alteromonadales; Alteromonadaceae; Aestuariibacter
Otu00179	0.09	0.97	0.0053	9.8	Bacteria; Bacteroidetes; Flavobacteriia; Flavobacteriales; Cryomorphaceae; Owenweeksia
Otu00181	0.13	0.97	0.0033	6.1	Bacteria; Proteobacteria; Gammaproteobacteria; Oceanospirillales; Alcanivoracaceae; Kangiella
Otu00182	0.9	0.95	0.006	11	Bacteria; Bacteroidetes; Flavobacteriia; Flavobacteriales; NS7_marine_group; unclassified
Otu00183	0.35	0.18	0.0034	6.2	Bacteria; Bacteroidetes; Flavobacteriia; Flavobacteriales; Flavobacteriaceae; unclassified
Otu00187	0.66	0.47	0.0063	11.5	Bacteria; Bacteroidetes; Flavobacteriia; Flavobacteriales; Flavobacteriaceae; Tenacibaculum
Otu00188	0.57	0.5	0.0033	6	Bacteria; Proteobacteria; Betaproteobacteria; Methylophilales; Methylophilaceae; OM43_clade
Otu00189	0.92	0.5	0.0036	6.5	Bacteria; Bacteroidetes; Flavobacteriia; Flavobacteriales; Flavobacteriaceae; NS5_marine_group
Otu00190	0.53	0.89	0.0037	6.9	Bacteria; Proteobacteria; Alphaproteobacteria; Rickettsiales; SAR116_clade; Candidatus_Puniceispirillum
Otu00191	0.39	0.93	0.0041	7.5	Bacteria; Planctomycetes; Planctomycetacia; Planctomycetales; Planctomycetaceae; Pir4_lineage
Otu00192	0.33	0.77	0.0049	8.9	Bacteria; unclassified; unclassified; unclassified; unclassified; unclassified
Otu00195	0.35	0.72	0.0038	6.9	Bacteria; Cyanobacteria; Chloroplast; unclassified; unclassified; unclassified
Otu00196	0.98	0.99	0.0029	5.4	Bacteria; Bacteroidetes; Flavobacteriia; Flavobacteriales; Flavobacteriaceae; unclassified
Otu00200	0.22	0.97	0.0065	12	Bacteria; Proteobacteria; Gammaproteobacteria; Alteromonadales; Alteromonadaceae; Aestuariibacter
Otu00201	0.11	0.09	0.0006	1.1	Bacteria; Bacteroidetes; Cytophagia; Cytophagales; Flammeovirgaceae; Marinoscillum
Otu00204	0.43	0.79	0.0061	11.2	Bacteria; Lentisphaerae; Lentisphaeria; Lentisphaerales; Lentisphaeraceae; Lentisphaera
Otu00205	0.56	0.68	-0.0006	-1.1	Bacteria; Proteobacteria; Alphaproteobacteria; Rickettsiales; SAR116_clade; Candidatus_Puniceispirillum
Otu00206	0.21	0.16	0.0191	35	Bacteria; Proteobacteria; Gammaproteobacteria; Alteromonadales; Colwelliaceae; Colwellia
Otu00207	0.15	0.2	-0.0013	-2.5	Bacteria; Proteobacteria; Gammaproteobacteria; Vibrionales; Vibrionaceae; Vibrio
Otu00208	0.99	0.08	0.0031	5.7	Bacteria; Proteobacteria; Alphaproteobacteria; Caulobacterales; Hyphomonadaceae; Maricaulis
Otu00209	0.66	0.93	0.0022	4	Bacteria; unclassified; unclassified; unclassified; unclassified; unclassified
Otu00211	0.97	0.72	0.0025	4.6	Bacteria; Planctomycetes; Planctomycetacia; Planctomycetales; Planctomycetaceae; Blastopirellula
Otu00212	0.66	0.08	0.0019	3.5	Bacteria; Proteobacteria; Alphaproteobacteria; Rhodobacterales; Rhodobacteraceae; unclassified
Otu00213	0.47	0.73	0.0017	3.1	Bacteria; unclassified; unclassified; unclassified; unclassified; unclassified
Otu00214	0.99	0.95	0.0036	6.6	Bacteria; Bacteroidetes; Flavobacteriia; Flavobacteriales; Cryomorphaceae; Fluviicola
Otu00215	0.54	0.68	0.004	7.3	Bacteria; Bacteroidetes; Flavobacteriia; Flavobacteriales; Flavobacteriaceae; NS5_marine_group
Otu00217	0.49	0.06	0.0309	56.7	Bacteria; Proteobacteria; Gammaproteobacteria; Alteromonadales; Colwelliaceae; Colwellia
Otu00219	0.66	0.34	0.0016	2.9	Bacteria; unclassified; unclassified; unclassified; unclassified; unclassified
Otu00221	0.3	0.97	0.0044	8.1	Bacteria; Bacteroidetes; Flavobacteriia; Flavobacteriales; Flavobacteriaceae; unclassified
Otu00223	0.24	0.99	0.0133	24.4	Bacteria; Proteobacteria; Gammaproteobacteria; Alteromonadales; Colwelliaceae; Colwellia
Otu00224	0.99	0.46	0.0031	5.7	Bacteria; Cyanobacteria; Chloroplast; unclassified; unclassified; unclassified
Otu00233	0.82	0.85	0.0004	0.7	Bacteria; Verrucomicrobia; Opitutae; Puniceicoccales; Puniceicoccaceae; Lentimonas
Otu00234	0.99	0.06	0.0034	6.1	Bacteria; Proteobacteria; Alphaproteobacteria; Rhodospirillales; Rhodospirillaceae; unclassified
Otu00237	0.21	0.59	0.0008	1.4	Bacteria; unclassified; unclassified; unclassified; unclassified; unclassified
Otu00238	0.87	0.62	0.0041	7.4	Bacteria; Bacteroidetes; Flavobacteriia; Flavobacteriales; Cryomorphaceae; Fluviicola
Otu00243	0.72	0.09	0.0076	13.9	Bacteria; Proteobacteria; Gammaproteobacteria; Alteromonadales; Colwelliaceae; Colwellia
Otu00244	0.28	0.84	0.0041	7.6	Bacteria; Proteobacteria; Gammaproteobacteria; Alteromonadales; NB-1d; unclassified
Otu00246	0.48	0.39	0.0043	7.8	Bacteria; Bacteroidetes; Flavobacteriia; Flavobacteriales; Flavobacteriaceae; NS5_marine_group
Otu00247	0.88	0.95	0.0021	3.9	Bacteria; Bacteroidetes; unclassified; unclassified; unclassified; unclassified
Otu00253	0.83	0.24	0.0044	8	Bacteria; Bacteroidetes; Flavobacteriia; Flavobacteriales; Flavobacteriaceae; NS5_marine_group
Otu00255	0.6	0.77	0.0058	10.6	Bacteria; Proteobacteria; Gammaproteobacteria; Oceanospirillales; Oceanospirillaceae; Marinobacterium
Otu00258	0.28	0.65	0.0026	4.7	Bacteria; Proteobacteria; Gammaproteobacteria; Alteromonadales; Alteromonadaceae; Glaciecola
Otu00262	0.54	0.5	0.0065	12	Bacteria; Proteobacteria; Gammaproteobacteria; unclassified; unclassified; unclassified
Otu00266	0.14	0.98	0.0009	1.7	Bacteria; Proteobacteria; Deltaproteobacteria; Myxococcales; 0319-6G20; unclassified
Otu00267	0.66	0.59	0.0048	8.9	Bacteria; Cyanobacteria; Chloroplast; unclassified; unclassified; unclassified
Otu00271	1	0.72	0.0055	10.2	Bacteria; Bacteroidetes; Flavobacteriia; Flavobacteriales; Cryomorphaceae; Owenweeksia
Otu00275	0.24	0.15	0.0047	8.6	Bacteria; Proteobacteria; Gammaproteobacteria; Alteromonadales; Colwelliaceae; Colwellia
Otu00277	0.96	0.36	0.0027	4.9	Bacteria; Proteobacteria; Alphaproteobacteria; Rhodospirillales; Rhodospirillaceae; Thalassospira
